# Supplementary material for: Evaluating machine learning models for predictive accuracy in cryptocurrency price forecasting
Source: PeerJ Comput Sci. 2025 Feb 21;11:e2626. doi: 10.7717/peerj-cs.2626 (PMC12571449; doi:10.7717/peerj-cs.2626)
Supplement: Supplemental Information 1 [file peerj-cs-11-2626-s001.zip]

Archive with 33 entries (33 files):
- Datasets/PONDBUSD-12h-2023-08-28.csv
- Datasets/PONDBUSD-1d-2023-08-28.csv
- Datasets/PONDBUSD-1h-2023-08-28.csv
- Datasets/PONDBUSD-1m-2023-08-28.csv
- Datasets/PONDBUSD-1w-2023-03.csv
- Datasets/PONDBUSD-30m-2023-08-28.csv
- Datasets/PONDBUSD-3m-2023-08-28.csv
- Datasets/PONDBUSD-4h-2023-08-28.csv
- Datasets/PONDBUSD-4h-2023-08-31.csv
- Datasets/PONDBUSD-5m-2023-08-28.csv
- Datasets/SANTOSBUSD-12h-2023-08-29.csv
- Datasets/SANTOSBUSD-1d-2023-08-28.csv
- Datasets/SANTOSBUSD-1mo-2023-03.csv
- Datasets/SANTOSBUSD-1mo-2023-07.csv
- Datasets/SANTOSBUSD-1mo-2023-08.csv
- Datasets/SANTOSBUSD-1mo-2023-11.csv
- Datasets/SANTOSBUSD-1w-2023-02.csv
- Datasets/SANTOSBUSD-1w-2023-09.csv
- Datasets/SANTOSBUSD-30m-2023-08-28.csv
- Datasets/SANTOSBUSD-3m-2023-08-29.csv
- Datasets/SANTOSBUSD-4h-2023-08-31.csv
- Datasets/SANTOSBUSD-5m-2023-08-29.csv
- Datasets/TROYBUSD-12h-2023-08-28.csv
- Datasets/TROYBUSD-12h-2023-08-31.csv
- Datasets/TROYBUSD-1d-2023-08-29.csv
- Datasets/TROYBUSD-1h-2023-08-31.csv
- Datasets/TROYBUSD-1mo-2023-03.csv
- Datasets/TROYBUSD-1w-2023-04.csv
- Datasets/TROYBUSD-1w-2023-06.csv
- Datasets/TROYBUSD-30m-2023-08-28.csv
- Datasets/TROYBUSD-30m-2023-08-31.csv
- Datasets/TROYBUSD-4h-2023-08-31.csv
- Datasets/TROYBUSD-5m-2023-08-29.csv
