# Supplementary material for: Evaluating machine learning models for predictive accuracy in cryptocurrency price forecasting
Source: PeerJ Comput Sci. 2025 Feb 21;11:e2626. doi: 10.7717/peerj-cs.2626 (PMC12571449; doi:10.7717/peerj-cs.2626)
Supplement: Supplemental Information 1 [file peerj-cs-11-2626-s001.zip › Datasets/PONDBUSD-12h-2023-08-28.csv]

1693180800000	0.00801000	0.00804000	0.00787000	0.00800000	4288081.40000000	1693223999999	34165.09587070	408	1640109.92000000	13042.77727570	0
1693224000000	0.00799000	0.00808000	0.00797000	0.00800000	809288.23000000	1693267199999	6495.30857890	158	467660.82000000	3759.51485600	0
