# Supplementary material for: Evaluating machine learning models for predictive accuracy in cryptocurrency price forecasting
Source: PeerJ Comput Sci. 2025 Feb 21;11:e2626. doi: 10.7717/peerj-cs.2626 (PMC12571449; doi:10.7717/peerj-cs.2626)
Supplement: Supplemental Information 1 [file peerj-cs-11-2626-s001.zip › Datasets/PONDBUSD-1d-2023-08-28.csv]

1693180800000	0.00801000	0.00808000	0.00787000	0.00800000	5097369.63000000	1693267199999	40660.40444960	566	2107770.74000000	16802.29213170	0
