# Supplementary material for: Evaluating machine learning models for predictive accuracy in cryptocurrency price forecasting
Source: PeerJ Comput Sci. 2025 Feb 21;11:e2626. doi: 10.7717/peerj-cs.2626 (PMC12571449; doi:10.7717/peerj-cs.2626)
Supplement: Supplemental Information 1 [file peerj-cs-11-2626-s001.zip › Datasets/PONDBUSD-1h-2023-08-28.csv]

1693180800000	0.00801000	0.00802000	0.00799000	0.00799000	806641.28000000	1693184399999	6453.12004070	28	3117.21000000	25.00002420	0
1693184400000	0.00799000	0.00799000	0.00795000	0.00795000	114626.55000000	1693187999999	914.24824210	19	0.00000000	0.00000000	0
1693188000000	0.00795000	0.00795000	0.00791000	0.00791000	106089.71000000	1693191599999	841.69519170	23	5290.93000000	42.00998420	0
1693191600000	0.00793000	0.00794000	0.00793000	0.00794000	135002.33000000	1693195199999	1071.86540110	9	135002.33000000	1071.86540110	0
1693195200000	0.00794000	0.00794000	0.00794000	0.00794000	0.00000000	1693198799999	0.00000000	0	0.00000000	0.00000000	0
1693198800000	0.00794000	0.00794000	0.00787000	0.00790000	116083.68000000	1693202399999	916.28793190	37	13217.28000000	104.38780880	0
1693202400000	0.00789000	0.00796000	0.00788000	0.00796000	376076.93000000	1693205999999	2984.33775720	43	298417.47000000	2369.16680270	0
1693206000000	0.00795000	0.00795000	0.00791000	0.00793000	680492.57000000	1693209599999	5395.61716790	33	415855.06000000	3297.85175090	0
1693209600000	0.00794000	0.00804000	0.00792000	0.00800000	1187410.20000000	1693213199999	9483.69575360	96	446770.23000000	3559.78784070	0
1693213200000	0.00798000	0.00799000	0.00794000	0.00796000	398825.11000000	1693216799999	3175.16049070	46	94811.43000000	754.26198260	0
1693216800000	0.00797000	0.00801000	0.00795000	0.00800000	272406.04000000	1693220399999	2173.89168030	49	194393.79000000	1552.32876010	0
1693220400000	0.00801000	0.00802000	0.00798000	0.00800000	94427.00000000	1693223999999	755.17621350	25	33234.19000000	266.11692040	0
1693224000000	0.00799000	0.00806000	0.00798000	0.00804000	125139.85000000	1693227599999	1003.79592890	29	75589.68000000	607.12701070	0
1693227600000	0.00803000	0.00808000	0.00802000	0.00805000	101462.61000000	1693231199999	818.21336800	18	90998.32000000	734.23750110	0
1693231200000	0.00804000	0.00805000	0.00804000	0.00805000	37260.65000000	1693234799999	299.93322950	7	35760.35000000	287.87081750	0
1693234800000	0.00804000	0.00807000	0.00804000	0.00804000	133048.57000000	1693238399999	1071.46329230	17	105011.56000000	845.94132980	0
1693238400000	0.00803000	0.00803000	0.00801000	0.00801000	17273.61000000	1693241999999	138.51696920	8	0.00000000	0.00000000	0
1693242000000	0.00802000	0.00804000	0.00800000	0.00804000	48425.30000000	1693245599999	388.25999180	14	15515.06000000	124.62328230	0
1693245600000	0.00803000	0.00804000	0.00803000	0.00804000	10445.22000000	1693249199999	83.90859530	7	3347.87000000	26.91687480	0
1693249200000	0.00803000	0.00803000	0.00801000	0.00803000	22806.41000000	1693252799999	182.90570760	13	6068.82000000	48.70285990	0
1693252800000	0.00801000	0.00801000	0.00800000	0.00800000	60871.20000000	1693256399999	487.52584600	10	0.00000000	0.00000000	0
1693256400000	0.00799000	0.00800000	0.00797000	0.00799000	30996.85000000	1693259999999	247.34802370	13	3848.97000000	30.76790880	0
1693260000000	0.00799000	0.00801000	0.00799000	0.00801000	19865.40000000	1693263599999	158.93541840	6	16166.92000000	129.34757840	0
1693263600000	0.00800000	0.00801000	0.00799000	0.00800000	201692.56000000	1693267199999	1614.50220820	16	115353.27000000	923.97969270	0
