# Supplementary material for: Evaluating machine learning models for predictive accuracy in cryptocurrency price forecasting
Source: PeerJ Comput Sci. 2025 Feb 21;11:e2626. doi: 10.7717/peerj-cs.2626 (PMC12571449; doi:10.7717/peerj-cs.2626)
Supplement: Supplemental Information 1 [file peerj-cs-11-2626-s001.zip › Datasets/PONDBUSD-1m-2023-08-28.csv]

1693180800000	0.00802000	0.00802000	0.00802000	0.00802000	0.00000000	1693180859999	0.00000000	0	0.00000000	0.00000000	0
1693180860000	0.00802000	0.00802000	0.00802000	0.00802000	0.00000000	1693180919999	0.00000000	0	0.00000000	0.00000000	0
1693180920000	0.00802000	0.00802000	0.00802000	0.00802000	0.00000000	1693180979999	0.00000000	0	0.00000000	0.00000000	0
1693180980000	0.00802000	0.00802000	0.00802000	0.00802000	0.00000000	1693181039999	0.00000000	0	0.00000000	0.00000000	0
1693181040000	0.00802000	0.00802000	0.00802000	0.00802000	0.00000000	1693181099999	0.00000000	0	0.00000000	0.00000000	0
1693181100000	0.00802000	0.00802000	0.00802000	0.00802000	0.00000000	1693181159999	0.00000000	0	0.00000000	0.00000000	0
1693181160000	0.00802000	0.00802000	0.00802000	0.00802000	0.00000000	1693181219999	0.00000000	0	0.00000000	0.00000000	0
1693181220000	0.00802000	0.00802000	0.00802000	0.00802000	0.00000000	1693181279999	0.00000000	0	0.00000000	0.00000000	0
1693181280000	0.00802000	0.00802000	0.00802000	0.00802000	0.00000000	1693181339999	0.00000000	0	0.00000000	0.00000000	0
1693181340000	0.00802000	0.00802000	0.00802000	0.00802000	0.00000000	1693181399999	0.00000000	0	0.00000000	0.00000000	0
1693181400000	0.00802000	0.00802000	0.00802000	0.00802000	0.00000000	1693181459999	0.00000000	0	0.00000000	0.00000000	0
1693181460000	0.00802000	0.00802000	0.00802000	0.00802000	0.00000000	1693181519999	0.00000000	0	0.00000000	0.00000000	0
1693181520000	0.00802000	0.00802000	0.00802000	0.00802000	0.00000000	1693181579999	0.00000000	0	0.00000000	0.00000000	0
1693181580000	0.00802000	0.00802000	0.00802000	0.00802000	0.00000000	1693181639999	0.00000000	0	0.00000000	0.00000000	0
1693181640000	0.00802000	0.00802000	0.00802000	0.00802000	0.00000000	1693181699999	0.00000000	0	0.00000000	0.00000000	0
1693181700000	0.00802000	0.00802000	0.00802000	0.00802000	0.00000000	1693181759999	0.00000000	0	0.00000000	0.00000000	0
1693181760000	0.00802000	0.00802000	0.00802000	0.00802000	0.00000000	1693181819999	0.00000000	0	0.00000000	0.00000000	0
1693181820000	0.00802000	0.00802000	0.00802000	0.00802000	0.00000000	1693181879999	0.00000000	0	0.00000000	0.00000000	0
1693181880000	0.00802000	0.00802000	0.00802000	0.00802000	0.00000000	1693181939999	0.00000000	0	0.00000000	0.00000000	0
1693181940000	0.00802000	0.00802000	0.00802000	0.00802000	0.00000000	1693181999999	0.00000000	0	0.00000000	0.00000000	0
1693182000000	0.00802000	0.00802000	0.00802000	0.00802000	0.00000000	1693182059999	0.00000000	0	0.00000000	0.00000000	0
1693182060000	0.00802000	0.00802000	0.00802000	0.00802000	0.00000000	1693182119999	0.00000000	0	0.00000000	0.00000000	0
1693182120000	0.00802000	0.00802000	0.00802000	0.00802000	0.00000000	1693182179999	0.00000000	0	0.00000000	0.00000000	0
1693182180000	0.00802000	0.00802000	0.00802000	0.00802000	0.00000000	1693182239999	0.00000000	0	0.00000000	0.00000000	0
1693182240000	0.00802000	0.00802000	0.00802000	0.00802000	0.00000000	1693182299999	0.00000000	0	0.00000000	0.00000000	0
1693182300000	0.00802000	0.00802000	0.00802000	0.00802000	0.00000000	1693182359999	0.00000000	0	0.00000000	0.00000000	0
1693182360000	0.00801000	0.00801000	0.00800000	0.00800000	13966.21000000	1693182419999	111.78213650	4	0.00000000	0.00000000	0
1693182420000	0.00800000	0.00800000	0.00800000	0.00800000	0.00000000	1693182479999	0.00000000	0	0.00000000	0.00000000	0
1693182480000	0.00800000	0.00800000	0.00800000	0.00800000	0.00000000	1693182539999	0.00000000	0	0.00000000	0.00000000	0
1693182540000	0.00800000	0.00800000	0.00800000	0.00800000	0.00000000	1693182599999	0.00000000	0	0.00000000	0.00000000	0
1693182600000	0.00800000	0.00800000	0.00800000	0.00800000	20261.65000000	1693182659999	162.09320000	1	0.00000000	0.00000000	0
1693182660000	0.00800000	0.00800000	0.00800000	0.00800000	0.00000000	1693182719999	0.00000000	0	0.00000000	0.00000000	0
1693182720000	0.00800000	0.00800000	0.00800000	0.00800000	0.00000000	1693182779999	0.00000000	0	0.00000000	0.00000000	0
1693182780000	0.00800000	0.00800000	0.00800000	0.00800000	0.00000000	1693182839999	0.00000000	0	0.00000000	0.00000000	0
1693182840000	0.00800000	0.00800000	0.00800000	0.00800000	0.00000000	1693182899999	0.00000000	0	0.00000000	0.00000000	0
1693182900000	0.00800000	0.00800000	0.00800000	0.00800000	0.00000000	1693182959999	0.00000000	0	0.00000000	0.00000000	0
1693182960000	0.00800000	0.00800000	0.00800000	0.00800000	0.00000000	1693183019999	0.00000000	0	0.00000000	0.00000000	0
1693183020000	0.00800000	0.00800000	0.00800000	0.00800000	0.00000000	1693183079999	0.00000000	0	0.00000000	0.00000000	0
1693183080000	0.00800000	0.00800000	0.00800000	0.00800000	0.00000000	1693183139999	0.00000000	0	0.00000000	0.00000000	0
1693183140000	0.00800000	0.00800000	0.00800000	0.00800000	0.00000000	1693183199999	0.00000000	0	0.00000000	0.00000000	0
1693183200000	0.00800000	0.00800000	0.00800000	0.00800000	0.00000000	1693183259999	0.00000000	0	0.00000000	0.00000000	0
1693183260000	0.00800000	0.00800000	0.00800000	0.00800000	0.00000000	1693183319999	0.00000000	0	0.00000000	0.00000000	0
1693183320000	0.00800000	0.00800000	0.00800000	0.00800000	0.00000000	1693183379999	0.00000000	0	0.00000000	0.00000000	0
1693183380000	0.00800000	0.00800000	0.00800000	0.00800000	0.00000000	1693183439999	0.00000000	0	0.00000000	0.00000000	0
1693183440000	0.00800000	0.00800000	0.00800000	0.00800000	0.00000000	1693183499999	0.00000000	0	0.00000000	0.00000000	0
1693183500000	0.00800000	0.00800000	0.00800000	0.00800000	0.00000000	1693183559999	0.00000000	0	0.00000000	0.00000000	0
1693183560000	0.00800000	0.00800000	0.00800000	0.00800000	0.00000000	1693183619999	0.00000000	0	0.00000000	0.00000000	0
1693183620000	0.00800000	0.00800000	0.00800000	0.00800000	0.00000000	1693183679999	0.00000000	0	0.00000000	0.00000000	0
1693183680000	0.00800000	0.00800000	0.00800000	0.00800000	0.00000000	1693183739999	0.00000000	0	0.00000000	0.00000000	0
1693183740000	0.00800000	0.00800000	0.00800000	0.00800000	0.00000000	1693183799999	0.00000000	0	0.00000000	0.00000000	0
1693183800000	0.00800000	0.00800000	0.00800000	0.00800000	0.00000000	1693183859999	0.00000000	0	0.00000000	0.00000000	0
1693183860000	0.00800000	0.00800000	0.00800000	0.00800000	0.00000000	1693183919999	0.00000000	0	0.00000000	0.00000000	0
1693183920000	0.00800000	0.00800000	0.00800000	0.00800000	0.00000000	1693183979999	0.00000000	0	0.00000000	0.00000000	0
1693183980000	0.00800000	0.00800000	0.00800000	0.00800000	217773.57000000	1693184039999	1742.18856000	5	0.00000000	0.00000000	0
1693184040000	0.00800000	0.00800000	0.00800000	0.00800000	20770.32000000	1693184099999	166.16256000	5	0.00000000	0.00000000	0
1693184100000	0.00802000	0.00802000	0.00802000	0.00802000	3117.21000000	1693184159999	25.00002420	2	3117.21000000	25.00002420	0
1693184160000	0.00800000	0.00800000	0.00800000	0.00800000	1977.39000000	1693184219999	15.81912000	1	0.00000000	0.00000000	0
1693184220000	0.00800000	0.00800000	0.00799000	0.00799000	528774.93000000	1693184279999	4230.07444000	10	0.00000000	0.00000000	0
1693184280000	0.00799000	0.00799000	0.00799000	0.00799000	0.00000000	1693184339999	0.00000000	0	0.00000000	0.00000000	0
1693184340000	0.00799000	0.00799000	0.00799000	0.00799000	0.00000000	1693184399999	0.00000000	0	0.00000000	0.00000000	0
1693184400000	0.00799000	0.00799000	0.00799000	0.00799000	0.00000000	1693184459999	0.00000000	0	0.00000000	0.00000000	0
1693184460000	0.00799000	0.00799000	0.00799000	0.00799000	0.00000000	1693184519999	0.00000000	0	0.00000000	0.00000000	0
1693184520000	0.00799000	0.00799000	0.00799000	0.00799000	0.00000000	1693184579999	0.00000000	0	0.00000000	0.00000000	0
1693184580000	0.00799000	0.00799000	0.00799000	0.00799000	0.00000000	1693184639999	0.00000000	0	0.00000000	0.00000000	0
1693184640000	0.00799000	0.00799000	0.00799000	0.00799000	10508.18000000	1693184699999	83.96035820	4	0.00000000	0.00000000	0
1693184700000	0.00798000	0.00798000	0.00798000	0.00798000	76682.15000000	1693184759999	611.92355700	8	0.00000000	0.00000000	0
1693184760000	0.00798000	0.00798000	0.00798000	0.00798000	0.00000000	1693184819999	0.00000000	0	0.00000000	0.00000000	0
1693184820000	0.00798000	0.00798000	0.00798000	0.00798000	0.00000000	1693184879999	0.00000000	0	0.00000000	0.00000000	0
1693184880000	0.00798000	0.00798000	0.00798000	0.00798000	0.00000000	1693184939999	0.00000000	0	0.00000000	0.00000000	0
1693184940000	0.00798000	0.00798000	0.00798000	0.00798000	0.00000000	1693184999999	0.00000000	0	0.00000000	0.00000000	0
1693185000000	0.00798000	0.00798000	0.00798000	0.00798000	0.00000000	1693185059999	0.00000000	0	0.00000000	0.00000000	0
1693185060000	0.00798000	0.00798000	0.00798000	0.00798000	0.00000000	1693185119999	0.00000000	0	0.00000000	0.00000000	0
1693185120000	0.00798000	0.00798000	0.00798000	0.00798000	0.00000000	1693185179999	0.00000000	0	0.00000000	0.00000000	0
1693185180000	0.00798000	0.00798000	0.00798000	0.00798000	0.00000000	1693185239999	0.00000000	0	0.00000000	0.00000000	0
1693185240000	0.00798000	0.00798000	0.00798000	0.00798000	0.00000000	1693185299999	0.00000000	0	0.00000000	0.00000000	0
1693185300000	0.00798000	0.00798000	0.00798000	0.00798000	0.00000000	1693185359999	0.00000000	0	0.00000000	0.00000000	0
1693185360000	0.00798000	0.00798000	0.00798000	0.00798000	0.00000000	1693185419999	0.00000000	0	0.00000000	0.00000000	0
1693185420000	0.00798000	0.00798000	0.00798000	0.00798000	0.00000000	1693185479999	0.00000000	0	0.00000000	0.00000000	0
1693185480000	0.00798000	0.00798000	0.00798000	0.00798000	0.00000000	1693185539999	0.00000000	0	0.00000000	0.00000000	0
1693185540000	0.00798000	0.00798000	0.00798000	0.00798000	0.00000000	1693185599999	0.00000000	0	0.00000000	0.00000000	0
1693185600000	0.00797000	0.00797000	0.00797000	0.00797000	10294.64000000	1693185659999	82.04828080	3	0.00000000	0.00000000	0
1693185660000	0.00797000	0.00797000	0.00797000	0.00797000	0.00000000	1693185719999	0.00000000	0	0.00000000	0.00000000	0
1693185720000	0.00797000	0.00797000	0.00797000	0.00797000	0.00000000	1693185779999	0.00000000	0	0.00000000	0.00000000	0
1693185780000	0.00797000	0.00797000	0.00797000	0.00797000	0.00000000	1693185839999	0.00000000	0	0.00000000	0.00000000	0
1693185840000	0.00797000	0.00797000	0.00797000	0.00797000	0.00000000	1693185899999	0.00000000	0	0.00000000	0.00000000	0
1693185900000	0.00797000	0.00797000	0.00797000	0.00797000	0.00000000	1693185959999	0.00000000	0	0.00000000	0.00000000	0
1693185960000	0.00797000	0.00797000	0.00797000	0.00797000	0.00000000	1693186019999	0.00000000	0	0.00000000	0.00000000	0
1693186020000	0.00797000	0.00797000	0.00797000	0.00797000	0.00000000	1693186079999	0.00000000	0	0.00000000	0.00000000	0
1693186080000	0.00797000	0.00797000	0.00797000	0.00797000	0.00000000	1693186139999	0.00000000	0	0.00000000	0.00000000	0
1693186140000	0.00797000	0.00797000	0.00797000	0.00797000	0.00000000	1693186199999	0.00000000	0	0.00000000	0.00000000	0
1693186200000	0.00797000	0.00797000	0.00797000	0.00797000	0.00000000	1693186259999	0.00000000	0	0.00000000	0.00000000	0
1693186260000	0.00797000	0.00797000	0.00797000	0.00797000	0.00000000	1693186319999	0.00000000	0	0.00000000	0.00000000	0
1693186320000	0.00797000	0.00797000	0.00797000	0.00797000	0.00000000	1693186379999	0.00000000	0	0.00000000	0.00000000	0
1693186380000	0.00797000	0.00797000	0.00797000	0.00797000	0.00000000	1693186439999	0.00000000	0	0.00000000	0.00000000	0
1693186440000	0.00797000	0.00797000	0.00797000	0.00797000	0.00000000	1693186499999	0.00000000	0	0.00000000	0.00000000	0
1693186500000	0.00797000	0.00797000	0.00797000	0.00797000	0.00000000	1693186559999	0.00000000	0	0.00000000	0.00000000	0
1693186560000	0.00797000	0.00797000	0.00797000	0.00797000	0.00000000	1693186619999	0.00000000	0	0.00000000	0.00000000	0
1693186620000	0.00797000	0.00797000	0.00797000	0.00797000	0.00000000	1693186679999	0.00000000	0	0.00000000	0.00000000	0
1693186680000	0.00797000	0.00797000	0.00797000	0.00797000	0.00000000	1693186739999	0.00000000	0	0.00000000	0.00000000	0
1693186740000	0.00797000	0.00797000	0.00797000	0.00797000	0.00000000	1693186799999	0.00000000	0	0.00000000	0.00000000	0
1693186800000	0.00797000	0.00797000	0.00797000	0.00797000	0.00000000	1693186859999	0.00000000	0	0.00000000	0.00000000	0
1693186860000	0.00796000	0.00796000	0.00795000	0.00795000	13368.00000000	1693186919999	106.31608510	3	0.00000000	0.00000000	0
1693186920000	0.00795000	0.00795000	0.00795000	0.00795000	0.00000000	1693186979999	0.00000000	0	0.00000000	0.00000000	0
1693186980000	0.00795000	0.00795000	0.00795000	0.00795000	0.00000000	1693187039999	0.00000000	0	0.00000000	0.00000000	0
1693187040000	0.00795000	0.00795000	0.00795000	0.00795000	0.00000000	1693187099999	0.00000000	0	0.00000000	0.00000000	0
1693187100000	0.00795000	0.00795000	0.00795000	0.00795000	0.00000000	1693187159999	0.00000000	0	0.00000000	0.00000000	0
1693187160000	0.00795000	0.00795000	0.00795000	0.00795000	0.00000000	1693187219999	0.00000000	0	0.00000000	0.00000000	0
1693187220000	0.00795000	0.00795000	0.00795000	0.00795000	0.00000000	1693187279999	0.00000000	0	0.00000000	0.00000000	0
1693187280000	0.00795000	0.00795000	0.00795000	0.00795000	0.00000000	1693187339999	0.00000000	0	0.00000000	0.00000000	0
1693187340000	0.00795000	0.00795000	0.00795000	0.00795000	0.00000000	1693187399999	0.00000000	0	0.00000000	0.00000000	0
1693187400000	0.00795000	0.00795000	0.00795000	0.00795000	0.00000000	1693187459999	0.00000000	0	0.00000000	0.00000000	0
1693187460000	0.00795000	0.00795000	0.00795000	0.00795000	0.00000000	1693187519999	0.00000000	0	0.00000000	0.00000000	0
1693187520000	0.00795000	0.00795000	0.00795000	0.00795000	0.00000000	1693187579999	0.00000000	0	0.00000000	0.00000000	0
1693187580000	0.00795000	0.00795000	0.00795000	0.00795000	0.00000000	1693187639999	0.00000000	0	0.00000000	0.00000000	0
1693187640000	0.00795000	0.00795000	0.00795000	0.00795000	0.00000000	1693187699999	0.00000000	0	0.00000000	0.00000000	0
1693187700000	0.00795000	0.00795000	0.00795000	0.00795000	0.00000000	1693187759999	0.00000000	0	0.00000000	0.00000000	0
1693187760000	0.00795000	0.00795000	0.00795000	0.00795000	0.00000000	1693187819999	0.00000000	0	0.00000000	0.00000000	0
1693187820000	0.00795000	0.00795000	0.00795000	0.00795000	0.00000000	1693187879999	0.00000000	0	0.00000000	0.00000000	0
1693187880000	0.00795000	0.00795000	0.00795000	0.00795000	0.00000000	1693187939999	0.00000000	0	0.00000000	0.00000000	0
1693187940000	0.00795000	0.00795000	0.00795000	0.00795000	3773.58000000	1693187999999	29.99996100	1	0.00000000	0.00000000	0
1693188000000	0.00795000	0.00795000	0.00795000	0.00795000	0.00000000	1693188059999	0.00000000	0	0.00000000	0.00000000	0
1693188060000	0.00795000	0.00795000	0.00795000	0.00795000	0.00000000	1693188119999	0.00000000	0	0.00000000	0.00000000	0
1693188120000	0.00795000	0.00795000	0.00795000	0.00795000	0.00000000	1693188179999	0.00000000	0	0.00000000	0.00000000	0
1693188180000	0.00795000	0.00795000	0.00795000	0.00795000	0.00000000	1693188239999	0.00000000	0	0.00000000	0.00000000	0
1693188240000	0.00795000	0.00795000	0.00795000	0.00795000	0.00000000	1693188299999	0.00000000	0	0.00000000	0.00000000	0
1693188300000	0.00795000	0.00795000	0.00795000	0.00795000	0.00000000	1693188359999	0.00000000	0	0.00000000	0.00000000	0
1693188360000	0.00795000	0.00795000	0.00795000	0.00795000	0.00000000	1693188419999	0.00000000	0	0.00000000	0.00000000	0
1693188420000	0.00795000	0.00795000	0.00795000	0.00795000	0.00000000	1693188479999	0.00000000	0	0.00000000	0.00000000	0
1693188480000	0.00795000	0.00795000	0.00795000	0.00795000	0.00000000	1693188539999	0.00000000	0	0.00000000	0.00000000	0
1693188540000	0.00795000	0.00795000	0.00794000	0.00794000	57277.27000000	1693188599999	454.97870810	10	0.00000000	0.00000000	0
1693188600000	0.00794000	0.00794000	0.00794000	0.00794000	0.00000000	1693188659999	0.00000000	0	0.00000000	0.00000000	0
1693188660000	0.00794000	0.00794000	0.00794000	0.00794000	0.00000000	1693188719999	0.00000000	0	0.00000000	0.00000000	0
1693188720000	0.00794000	0.00794000	0.00794000	0.00794000	0.00000000	1693188779999	0.00000000	0	0.00000000	0.00000000	0
1693188780000	0.00794000	0.00794000	0.00794000	0.00794000	0.00000000	1693188839999	0.00000000	0	0.00000000	0.00000000	0
1693188840000	0.00794000	0.00794000	0.00794000	0.00794000	0.00000000	1693188899999	0.00000000	0	0.00000000	0.00000000	0
1693188900000	0.00793000	0.00793000	0.00793000	0.00793000	10845.53000000	1693188959999	86.00505290	3	0.00000000	0.00000000	0
1693188960000	0.00793000	0.00793000	0.00793000	0.00793000	0.00000000	1693189019999	0.00000000	0	0.00000000	0.00000000	0
1693189020000	0.00793000	0.00793000	0.00793000	0.00793000	0.00000000	1693189079999	0.00000000	0	0.00000000	0.00000000	0
1693189080000	0.00793000	0.00793000	0.00793000	0.00793000	0.00000000	1693189139999	0.00000000	0	0.00000000	0.00000000	0
1693189140000	0.00794000	0.00794000	0.00794000	0.00794000	5290.93000000	1693189199999	42.00998420	2	5290.93000000	42.00998420	0
1693189200000	0.00794000	0.00794000	0.00794000	0.00794000	0.00000000	1693189259999	0.00000000	0	0.00000000	0.00000000	0
1693189260000	0.00794000	0.00794000	0.00794000	0.00794000	0.00000000	1693189319999	0.00000000	0	0.00000000	0.00000000	0
1693189320000	0.00794000	0.00794000	0.00794000	0.00794000	0.00000000	1693189379999	0.00000000	0	0.00000000	0.00000000	0
1693189380000	0.00794000	0.00794000	0.00794000	0.00794000	0.00000000	1693189439999	0.00000000	0	0.00000000	0.00000000	0
1693189440000	0.00794000	0.00794000	0.00794000	0.00794000	0.00000000	1693189499999	0.00000000	0	0.00000000	0.00000000	0
1693189500000	0.00794000	0.00794000	0.00794000	0.00794000	0.00000000	1693189559999	0.00000000	0	0.00000000	0.00000000	0
1693189560000	0.00794000	0.00794000	0.00794000	0.00794000	0.00000000	1693189619999	0.00000000	0	0.00000000	0.00000000	0
1693189620000	0.00794000	0.00794000	0.00794000	0.00794000	0.00000000	1693189679999	0.00000000	0	0.00000000	0.00000000	0
1693189680000	0.00794000	0.00794000	0.00794000	0.00794000	0.00000000	1693189739999	0.00000000	0	0.00000000	0.00000000	0
1693189740000	0.00794000	0.00794000	0.00794000	0.00794000	0.00000000	1693189799999	0.00000000	0	0.00000000	0.00000000	0
1693189800000	0.00794000	0.00794000	0.00794000	0.00794000	0.00000000	1693189859999	0.00000000	0	0.00000000	0.00000000	0
1693189860000	0.00794000	0.00794000	0.00794000	0.00794000	0.00000000	1693189919999	0.00000000	0	0.00000000	0.00000000	0
1693189920000	0.00794000	0.00794000	0.00794000	0.00794000	0.00000000	1693189979999	0.00000000	0	0.00000000	0.00000000	0
1693189980000	0.00794000	0.00794000	0.00794000	0.00794000	0.00000000	1693190039999	0.00000000	0	0.00000000	0.00000000	0
1693190040000	0.00794000	0.00794000	0.00794000	0.00794000	0.00000000	1693190099999	0.00000000	0	0.00000000	0.00000000	0
1693190100000	0.00794000	0.00794000	0.00794000	0.00794000	0.00000000	1693190159999	0.00000000	0	0.00000000	0.00000000	0
1693190160000	0.00794000	0.00794000	0.00794000	0.00794000	0.00000000	1693190219999	0.00000000	0	0.00000000	0.00000000	0
1693190220000	0.00794000	0.00794000	0.00794000	0.00794000	0.00000000	1693190279999	0.00000000	0	0.00000000	0.00000000	0
1693190280000	0.00794000	0.00794000	0.00794000	0.00794000	0.00000000	1693190339999	0.00000000	0	0.00000000	0.00000000	0
1693190340000	0.00794000	0.00794000	0.00794000	0.00794000	0.00000000	1693190399999	0.00000000	0	0.00000000	0.00000000	0
1693190400000	0.00794000	0.00794000	0.00794000	0.00794000	0.00000000	1693190459999	0.00000000	0	0.00000000	0.00000000	0
1693190460000	0.00794000	0.00794000	0.00794000	0.00794000	0.00000000	1693190519999	0.00000000	0	0.00000000	0.00000000	0
1693190520000	0.00794000	0.00794000	0.00794000	0.00794000	0.00000000	1693190579999	0.00000000	0	0.00000000	0.00000000	0
1693190580000	0.00794000	0.00794000	0.00794000	0.00794000	0.00000000	1693190639999	0.00000000	0	0.00000000	0.00000000	0
1693190640000	0.00794000	0.00794000	0.00794000	0.00794000	0.00000000	1693190699999	0.00000000	0	0.00000000	0.00000000	0
1693190700000	0.00794000	0.00794000	0.00794000	0.00794000	0.00000000	1693190759999	0.00000000	0	0.00000000	0.00000000	0
1693190760000	0.00794000	0.00794000	0.00794000	0.00794000	0.00000000	1693190819999	0.00000000	0	0.00000000	0.00000000	0
1693190820000	0.00794000	0.00794000	0.00794000	0.00794000	0.00000000	1693190879999	0.00000000	0	0.00000000	0.00000000	0
1693190880000	0.00794000	0.00794000	0.00794000	0.00794000	0.00000000	1693190939999	0.00000000	0	0.00000000	0.00000000	0
1693190940000	0.00794000	0.00794000	0.00794000	0.00794000	0.00000000	1693190999999	0.00000000	0	0.00000000	0.00000000	0
1693191000000	0.00794000	0.00794000	0.00794000	0.00794000	0.00000000	1693191059999	0.00000000	0	0.00000000	0.00000000	0
1693191060000	0.00794000	0.00794000	0.00794000	0.00794000	0.00000000	1693191119999	0.00000000	0	0.00000000	0.00000000	0
1693191120000	0.00794000	0.00794000	0.00794000	0.00794000	0.00000000	1693191179999	0.00000000	0	0.00000000	0.00000000	0
1693191180000	0.00793000	0.00793000	0.00793000	0.00793000	9072.04000000	1693191239999	71.94127720	4	0.00000000	0.00000000	0
1693191240000	0.00793000	0.00793000	0.00793000	0.00793000	0.00000000	1693191299999	0.00000000	0	0.00000000	0.00000000	0
1693191300000	0.00793000	0.00793000	0.00793000	0.00793000	0.00000000	1693191359999	0.00000000	0	0.00000000	0.00000000	0
1693191360000	0.00793000	0.00793000	0.00793000	0.00793000	0.00000000	1693191419999	0.00000000	0	0.00000000	0.00000000	0
1693191420000	0.00792000	0.00792000	0.00791000	0.00791000	23603.94000000	1693191479999	186.76016930	4	0.00000000	0.00000000	0
1693191480000	0.00791000	0.00791000	0.00791000	0.00791000	0.00000000	1693191539999	0.00000000	0	0.00000000	0.00000000	0
1693191540000	0.00791000	0.00791000	0.00791000	0.00791000	0.00000000	1693191599999	0.00000000	0	0.00000000	0.00000000	0
1693191600000	0.00791000	0.00791000	0.00791000	0.00791000	0.00000000	1693191659999	0.00000000	0	0.00000000	0.00000000	0
1693191660000	0.00791000	0.00791000	0.00791000	0.00791000	0.00000000	1693191719999	0.00000000	0	0.00000000	0.00000000	0
1693191720000	0.00791000	0.00791000	0.00791000	0.00791000	0.00000000	1693191779999	0.00000000	0	0.00000000	0.00000000	0
1693191780000	0.00791000	0.00791000	0.00791000	0.00791000	0.00000000	1693191839999	0.00000000	0	0.00000000	0.00000000	0
1693191840000	0.00791000	0.00791000	0.00791000	0.00791000	0.00000000	1693191899999	0.00000000	0	0.00000000	0.00000000	0
1693191900000	0.00791000	0.00791000	0.00791000	0.00791000	0.00000000	1693191959999	0.00000000	0	0.00000000	0.00000000	0
1693191960000	0.00791000	0.00791000	0.00791000	0.00791000	0.00000000	1693192019999	0.00000000	0	0.00000000	0.00000000	0
1693192020000	0.00791000	0.00791000	0.00791000	0.00791000	0.00000000	1693192079999	0.00000000	0	0.00000000	0.00000000	0
1693192080000	0.00793000	0.00794000	0.00793000	0.00794000	61381.59000000	1693192139999	487.31672550	7	61381.59000000	487.31672550	0
1693192140000	0.00794000	0.00794000	0.00794000	0.00794000	50122.83000000	1693192199999	397.97527020	1	50122.83000000	397.97527020	0
1693192200000	0.00794000	0.00794000	0.00794000	0.00794000	0.00000000	1693192259999	0.00000000	0	0.00000000	0.00000000	0
1693192260000	0.00794000	0.00794000	0.00794000	0.00794000	0.00000000	1693192319999	0.00000000	0	0.00000000	0.00000000	0
1693192320000	0.00794000	0.00794000	0.00794000	0.00794000	0.00000000	1693192379999	0.00000000	0	0.00000000	0.00000000	0
1693192380000	0.00794000	0.00794000	0.00794000	0.00794000	0.00000000	1693192439999	0.00000000	0	0.00000000	0.00000000	0
1693192440000	0.00794000	0.00794000	0.00794000	0.00794000	0.00000000	1693192499999	0.00000000	0	0.00000000	0.00000000	0
1693192500000	0.00794000	0.00794000	0.00794000	0.00794000	0.00000000	1693192559999	0.00000000	0	0.00000000	0.00000000	0
1693192560000	0.00794000	0.00794000	0.00794000	0.00794000	0.00000000	1693192619999	0.00000000	0	0.00000000	0.00000000	0
1693192620000	0.00794000	0.00794000	0.00794000	0.00794000	0.00000000	1693192679999	0.00000000	0	0.00000000	0.00000000	0
1693192680000	0.00794000	0.00794000	0.00794000	0.00794000	0.00000000	1693192739999	0.00000000	0	0.00000000	0.00000000	0
1693192740000	0.00794000	0.00794000	0.00794000	0.00794000	23497.91000000	1693192799999	186.57340540	1	23497.91000000	186.57340540	0
1693192800000	0.00794000	0.00794000	0.00794000	0.00794000	0.00000000	1693192859999	0.00000000	0	0.00000000	0.00000000	0
1693192860000	0.00794000	0.00794000	0.00794000	0.00794000	0.00000000	1693192919999	0.00000000	0	0.00000000	0.00000000	0
1693192920000	0.00794000	0.00794000	0.00794000	0.00794000	0.00000000	1693192979999	0.00000000	0	0.00000000	0.00000000	0
1693192980000	0.00794000	0.00794000	0.00794000	0.00794000	0.00000000	1693193039999	0.00000000	0	0.00000000	0.00000000	0
1693193040000	0.00794000	0.00794000	0.00794000	0.00794000	0.00000000	1693193099999	0.00000000	0	0.00000000	0.00000000	0
1693193100000	0.00794000	0.00794000	0.00794000	0.00794000	0.00000000	1693193159999	0.00000000	0	0.00000000	0.00000000	0
1693193160000	0.00794000	0.00794000	0.00794000	0.00794000	0.00000000	1693193219999	0.00000000	0	0.00000000	0.00000000	0
1693193220000	0.00794000	0.00794000	0.00794000	0.00794000	0.00000000	1693193279999	0.00000000	0	0.00000000	0.00000000	0
1693193280000	0.00794000	0.00794000	0.00794000	0.00794000	0.00000000	1693193339999	0.00000000	0	0.00000000	0.00000000	0
1693193340000	0.00794000	0.00794000	0.00794000	0.00794000	0.00000000	1693193399999	0.00000000	0	0.00000000	0.00000000	0
1693193400000	0.00794000	0.00794000	0.00794000	0.00794000	0.00000000	1693193459999	0.00000000	0	0.00000000	0.00000000	0
1693193460000	0.00794000	0.00794000	0.00794000	0.00794000	0.00000000	1693193519999	0.00000000	0	0.00000000	0.00000000	0
1693193520000	0.00794000	0.00794000	0.00794000	0.00794000	0.00000000	1693193579999	0.00000000	0	0.00000000	0.00000000	0
1693193580000	0.00794000	0.00794000	0.00794000	0.00794000	0.00000000	1693193639999	0.00000000	0	0.00000000	0.00000000	0
1693193640000	0.00794000	0.00794000	0.00794000	0.00794000	0.00000000	1693193699999	0.00000000	0	0.00000000	0.00000000	0
1693193700000	0.00794000	0.00794000	0.00794000	0.00794000	0.00000000	1693193759999	0.00000000	0	0.00000000	0.00000000	0
1693193760000	0.00794000	0.00794000	0.00794000	0.00794000	0.00000000	1693193819999	0.00000000	0	0.00000000	0.00000000	0
1693193820000	0.00794000	0.00794000	0.00794000	0.00794000	0.00000000	1693193879999	0.00000000	0	0.00000000	0.00000000	0
1693193880000	0.00794000	0.00794000	0.00794000	0.00794000	0.00000000	1693193939999	0.00000000	0	0.00000000	0.00000000	0
1693193940000	0.00794000	0.00794000	0.00794000	0.00794000	0.00000000	1693193999999	0.00000000	0	0.00000000	0.00000000	0
1693194000000	0.00794000	0.00794000	0.00794000	0.00794000	0.00000000	1693194059999	0.00000000	0	0.00000000	0.00000000	0
1693194060000	0.00794000	0.00794000	0.00794000	0.00794000	0.00000000	1693194119999	0.00000000	0	0.00000000	0.00000000	0
1693194120000	0.00794000	0.00794000	0.00794000	0.00794000	0.00000000	1693194179999	0.00000000	0	0.00000000	0.00000000	0
1693194180000	0.00794000	0.00794000	0.00794000	0.00794000	0.00000000	1693194239999	0.00000000	0	0.00000000	0.00000000	0
1693194240000	0.00794000	0.00794000	0.00794000	0.00794000	0.00000000	1693194299999	0.00000000	0	0.00000000	0.00000000	0
1693194300000	0.00794000	0.00794000	0.00794000	0.00794000	0.00000000	1693194359999	0.00000000	0	0.00000000	0.00000000	0
1693194360000	0.00794000	0.00794000	0.00794000	0.00794000	0.00000000	1693194419999	0.00000000	0	0.00000000	0.00000000	0
1693194420000	0.00794000	0.00794000	0.00794000	0.00794000	0.00000000	1693194479999	0.00000000	0	0.00000000	0.00000000	0
1693194480000	0.00794000	0.00794000	0.00794000	0.00794000	0.00000000	1693194539999	0.00000000	0	0.00000000	0.00000000	0
1693194540000	0.00794000	0.00794000	0.00794000	0.00794000	0.00000000	1693194599999	0.00000000	0	0.00000000	0.00000000	0
1693194600000	0.00794000	0.00794000	0.00794000	0.00794000	0.00000000	1693194659999	0.00000000	0	0.00000000	0.00000000	0
1693194660000	0.00794000	0.00794000	0.00794000	0.00794000	0.00000000	1693194719999	0.00000000	0	0.00000000	0.00000000	0
1693194720000	0.00794000	0.00794000	0.00794000	0.00794000	0.00000000	1693194779999	0.00000000	0	0.00000000	0.00000000	0
1693194780000	0.00794000	0.00794000	0.00794000	0.00794000	0.00000000	1693194839999	0.00000000	0	0.00000000	0.00000000	0
1693194840000	0.00794000	0.00794000	0.00794000	0.00794000	0.00000000	1693194899999	0.00000000	0	0.00000000	0.00000000	0
1693194900000	0.00794000	0.00794000	0.00794000	0.00794000	0.00000000	1693194959999	0.00000000	0	0.00000000	0.00000000	0
1693194960000	0.00794000	0.00794000	0.00794000	0.00794000	0.00000000	1693195019999	0.00000000	0	0.00000000	0.00000000	0
1693195020000	0.00794000	0.00794000	0.00794000	0.00794000	0.00000000	1693195079999	0.00000000	0	0.00000000	0.00000000	0
1693195080000	0.00794000	0.00794000	0.00794000	0.00794000	0.00000000	1693195139999	0.00000000	0	0.00000000	0.00000000	0
1693195140000	0.00794000	0.00794000	0.00794000	0.00794000	0.00000000	1693195199999	0.00000000	0	0.00000000	0.00000000	0
1693195200000	0.00794000	0.00794000	0.00794000	0.00794000	0.00000000	1693195259999	0.00000000	0	0.00000000	0.00000000	0
1693195260000	0.00794000	0.00794000	0.00794000	0.00794000	0.00000000	1693195319999	0.00000000	0	0.00000000	0.00000000	0
1693195320000	0.00794000	0.00794000	0.00794000	0.00794000	0.00000000	1693195379999	0.00000000	0	0.00000000	0.00000000	0
1693195380000	0.00794000	0.00794000	0.00794000	0.00794000	0.00000000	1693195439999	0.00000000	0	0.00000000	0.00000000	0
1693195440000	0.00794000	0.00794000	0.00794000	0.00794000	0.00000000	1693195499999	0.00000000	0	0.00000000	0.00000000	0
1693195500000	0.00794000	0.00794000	0.00794000	0.00794000	0.00000000	1693195559999	0.00000000	0	0.00000000	0.00000000	0
1693195560000	0.00794000	0.00794000	0.00794000	0.00794000	0.00000000	1693195619999	0.00000000	0	0.00000000	0.00000000	0
1693195620000	0.00794000	0.00794000	0.00794000	0.00794000	0.00000000	1693195679999	0.00000000	0	0.00000000	0.00000000	0
1693195680000	0.00794000	0.00794000	0.00794000	0.00794000	0.00000000	1693195739999	0.00000000	0	0.00000000	0.00000000	0
1693195740000	0.00794000	0.00794000	0.00794000	0.00794000	0.00000000	1693195799999	0.00000000	0	0.00000000	0.00000000	0
1693195800000	0.00794000	0.00794000	0.00794000	0.00794000	0.00000000	1693195859999	0.00000000	0	0.00000000	0.00000000	0
1693195860000	0.00794000	0.00794000	0.00794000	0.00794000	0.00000000	1693195919999	0.00000000	0	0.00000000	0.00000000	0
1693195920000	0.00794000	0.00794000	0.00794000	0.00794000	0.00000000	1693195979999	0.00000000	0	0.00000000	0.00000000	0
1693195980000	0.00794000	0.00794000	0.00794000	0.00794000	0.00000000	1693196039999	0.00000000	0	0.00000000	0.00000000	0
1693196040000	0.00794000	0.00794000	0.00794000	0.00794000	0.00000000	1693196099999	0.00000000	0	0.00000000	0.00000000	0
1693196100000	0.00794000	0.00794000	0.00794000	0.00794000	0.00000000	1693196159999	0.00000000	0	0.00000000	0.00000000	0
1693196160000	0.00794000	0.00794000	0.00794000	0.00794000	0.00000000	1693196219999	0.00000000	0	0.00000000	0.00000000	0
1693196220000	0.00794000	0.00794000	0.00794000	0.00794000	0.00000000	1693196279999	0.00000000	0	0.00000000	0.00000000	0
1693196280000	0.00794000	0.00794000	0.00794000	0.00794000	0.00000000	1693196339999	0.00000000	0	0.00000000	0.00000000	0
1693196340000	0.00794000	0.00794000	0.00794000	0.00794000	0.00000000	1693196399999	0.00000000	0	0.00000000	0.00000000	0
1693196400000	0.00794000	0.00794000	0.00794000	0.00794000	0.00000000	1693196459999	0.00000000	0	0.00000000	0.00000000	0
1693196460000	0.00794000	0.00794000	0.00794000	0.00794000	0.00000000	1693196519999	0.00000000	0	0.00000000	0.00000000	0
1693196520000	0.00794000	0.00794000	0.00794000	0.00794000	0.00000000	1693196579999	0.00000000	0	0.00000000	0.00000000	0
1693196580000	0.00794000	0.00794000	0.00794000	0.00794000	0.00000000	1693196639999	0.00000000	0	0.00000000	0.00000000	0
1693196640000	0.00794000	0.00794000	0.00794000	0.00794000	0.00000000	1693196699999	0.00000000	0	0.00000000	0.00000000	0
1693196700000	0.00794000	0.00794000	0.00794000	0.00794000	0.00000000	1693196759999	0.00000000	0	0.00000000	0.00000000	0
1693196760000	0.00794000	0.00794000	0.00794000	0.00794000	0.00000000	1693196819999	0.00000000	0	0.00000000	0.00000000	0
1693196820000	0.00794000	0.00794000	0.00794000	0.00794000	0.00000000	1693196879999	0.00000000	0	0.00000000	0.00000000	0
1693196880000	0.00794000	0.00794000	0.00794000	0.00794000	0.00000000	1693196939999	0.00000000	0	0.00000000	0.00000000	0
1693196940000	0.00794000	0.00794000	0.00794000	0.00794000	0.00000000	1693196999999	0.00000000	0	0.00000000	0.00000000	0
1693197000000	0.00794000	0.00794000	0.00794000	0.00794000	0.00000000	1693197059999	0.00000000	0	0.00000000	0.00000000	0
1693197060000	0.00794000	0.00794000	0.00794000	0.00794000	0.00000000	1693197119999	0.00000000	0	0.00000000	0.00000000	0
1693197120000	0.00794000	0.00794000	0.00794000	0.00794000	0.00000000	1693197179999	0.00000000	0	0.00000000	0.00000000	0
1693197180000	0.00794000	0.00794000	0.00794000	0.00794000	0.00000000	1693197239999	0.00000000	0	0.00000000	0.00000000	0
1693197240000	0.00794000	0.00794000	0.00794000	0.00794000	0.00000000	1693197299999	0.00000000	0	0.00000000	0.00000000	0
1693197300000	0.00794000	0.00794000	0.00794000	0.00794000	0.00000000	1693197359999	0.00000000	0	0.00000000	0.00000000	0
1693197360000	0.00794000	0.00794000	0.00794000	0.00794000	0.00000000	1693197419999	0.00000000	0	0.00000000	0.00000000	0
1693197420000	0.00794000	0.00794000	0.00794000	0.00794000	0.00000000	1693197479999	0.00000000	0	0.00000000	0.00000000	0
1693197480000	0.00794000	0.00794000	0.00794000	0.00794000	0.00000000	1693197539999	0.00000000	0	0.00000000	0.00000000	0
1693197540000	0.00794000	0.00794000	0.00794000	0.00794000	0.00000000	1693197599999	0.00000000	0	0.00000000	0.00000000	0
1693197600000	0.00794000	0.00794000	0.00794000	0.00794000	0.00000000	1693197659999	0.00000000	0	0.00000000	0.00000000	0
1693197660000	0.00794000	0.00794000	0.00794000	0.00794000	0.00000000	1693197719999	0.00000000	0	0.00000000	0.00000000	0
1693197720000	0.00794000	0.00794000	0.00794000	0.00794000	0.00000000	1693197779999	0.00000000	0	0.00000000	0.00000000	0
1693197780000	0.00794000	0.00794000	0.00794000	0.00794000	0.00000000	1693197839999	0.00000000	0	0.00000000	0.00000000	0
1693197840000	0.00794000	0.00794000	0.00794000	0.00794000	0.00000000	1693197899999	0.00000000	0	0.00000000	0.00000000	0
1693197900000	0.00794000	0.00794000	0.00794000	0.00794000	0.00000000	1693197959999	0.00000000	0	0.00000000	0.00000000	0
1693197960000	0.00794000	0.00794000	0.00794000	0.00794000	0.00000000	1693198019999	0.00000000	0	0.00000000	0.00000000	0
1693198020000	0.00794000	0.00794000	0.00794000	0.00794000	0.00000000	1693198079999	0.00000000	0	0.00000000	0.00000000	0
1693198080000	0.00794000	0.00794000	0.00794000	0.00794000	0.00000000	1693198139999	0.00000000	0	0.00000000	0.00000000	0
1693198140000	0.00794000	0.00794000	0.00794000	0.00794000	0.00000000	1693198199999	0.00000000	0	0.00000000	0.00000000	0
1693198200000	0.00794000	0.00794000	0.00794000	0.00794000	0.00000000	1693198259999	0.00000000	0	0.00000000	0.00000000	0
1693198260000	0.00794000	0.00794000	0.00794000	0.00794000	0.00000000	1693198319999	0.00000000	0	0.00000000	0.00000000	0
1693198320000	0.00794000	0.00794000	0.00794000	0.00794000	0.00000000	1693198379999	0.00000000	0	0.00000000	0.00000000	0
1693198380000	0.00794000	0.00794000	0.00794000	0.00794000	0.00000000	1693198439999	0.00000000	0	0.00000000	0.00000000	0
1693198440000	0.00794000	0.00794000	0.00794000	0.00794000	0.00000000	1693198499999	0.00000000	0	0.00000000	0.00000000	0
1693198500000	0.00794000	0.00794000	0.00794000	0.00794000	0.00000000	1693198559999	0.00000000	0	0.00000000	0.00000000	0
1693198560000	0.00794000	0.00794000	0.00794000	0.00794000	0.00000000	1693198619999	0.00000000	0	0.00000000	0.00000000	0
1693198620000	0.00794000	0.00794000	0.00794000	0.00794000	0.00000000	1693198679999	0.00000000	0	0.00000000	0.00000000	0
1693198680000	0.00794000	0.00794000	0.00794000	0.00794000	0.00000000	1693198739999	0.00000000	0	0.00000000	0.00000000	0
1693198740000	0.00794000	0.00794000	0.00794000	0.00794000	0.00000000	1693198799999	0.00000000	0	0.00000000	0.00000000	0
1693198800000	0.00794000	0.00794000	0.00794000	0.00794000	0.00000000	1693198859999	0.00000000	0	0.00000000	0.00000000	0
1693198860000	0.00794000	0.00794000	0.00794000	0.00794000	0.00000000	1693198919999	0.00000000	0	0.00000000	0.00000000	0
1693198920000	0.00794000	0.00794000	0.00794000	0.00794000	0.00000000	1693198979999	0.00000000	0	0.00000000	0.00000000	0
1693198980000	0.00794000	0.00794000	0.00794000	0.00794000	0.00000000	1693199039999	0.00000000	0	0.00000000	0.00000000	0
1693199040000	0.00794000	0.00794000	0.00794000	0.00794000	1259.44000000	1693199099999	9.99995360	1	1259.44000000	9.99995360	0
1693199100000	0.00794000	0.00794000	0.00794000	0.00794000	0.00000000	1693199159999	0.00000000	0	0.00000000	0.00000000	0
1693199160000	0.00794000	0.00794000	0.00794000	0.00794000	0.00000000	1693199219999	0.00000000	0	0.00000000	0.00000000	0
1693199220000	0.00794000	0.00794000	0.00794000	0.00794000	0.00000000	1693199279999	0.00000000	0	0.00000000	0.00000000	0
1693199280000	0.00794000	0.00794000	0.00794000	0.00794000	0.00000000	1693199339999	0.00000000	0	0.00000000	0.00000000	0
1693199340000	0.00794000	0.00794000	0.00794000	0.00794000	0.00000000	1693199399999	0.00000000	0	0.00000000	0.00000000	0
1693199400000	0.00794000	0.00794000	0.00794000	0.00794000	0.00000000	1693199459999	0.00000000	0	0.00000000	0.00000000	0
1693199460000	0.00794000	0.00794000	0.00794000	0.00794000	0.00000000	1693199519999	0.00000000	0	0.00000000	0.00000000	0
1693199520000	0.00794000	0.00794000	0.00794000	0.00794000	0.00000000	1693199579999	0.00000000	0	0.00000000	0.00000000	0
1693199580000	0.00794000	0.00794000	0.00794000	0.00794000	0.00000000	1693199639999	0.00000000	0	0.00000000	0.00000000	0
1693199640000	0.00794000	0.00794000	0.00794000	0.00794000	0.00000000	1693199699999	0.00000000	0	0.00000000	0.00000000	0
1693199700000	0.00794000	0.00794000	0.00794000	0.00794000	0.00000000	1693199759999	0.00000000	0	0.00000000	0.00000000	0
1693199760000	0.00794000	0.00794000	0.00794000	0.00794000	0.00000000	1693199819999	0.00000000	0	0.00000000	0.00000000	0
1693199820000	0.00794000	0.00794000	0.00794000	0.00794000	0.00000000	1693199879999	0.00000000	0	0.00000000	0.00000000	0
1693199880000	0.00794000	0.00794000	0.00794000	0.00794000	0.00000000	1693199939999	0.00000000	0	0.00000000	0.00000000	0
1693199940000	0.00794000	0.00794000	0.00794000	0.00794000	0.00000000	1693199999999	0.00000000	0	0.00000000	0.00000000	0
1693200000000	0.00794000	0.00794000	0.00794000	0.00794000	0.00000000	1693200059999	0.00000000	0	0.00000000	0.00000000	0
1693200060000	0.00794000	0.00794000	0.00794000	0.00794000	0.00000000	1693200119999	0.00000000	0	0.00000000	0.00000000	0
1693200120000	0.00794000	0.00794000	0.00794000	0.00794000	0.00000000	1693200179999	0.00000000	0	0.00000000	0.00000000	0
1693200180000	0.00794000	0.00794000	0.00794000	0.00794000	0.00000000	1693200239999	0.00000000	0	0.00000000	0.00000000	0
1693200240000	0.00794000	0.00794000	0.00794000	0.00794000	0.00000000	1693200299999	0.00000000	0	0.00000000	0.00000000	0
1693200300000	0.00794000	0.00794000	0.00794000	0.00794000	0.00000000	1693200359999	0.00000000	0	0.00000000	0.00000000	0
1693200360000	0.00794000	0.00794000	0.00794000	0.00794000	0.00000000	1693200419999	0.00000000	0	0.00000000	0.00000000	0
1693200420000	0.00794000	0.00794000	0.00794000	0.00794000	0.00000000	1693200479999	0.00000000	0	0.00000000	0.00000000	0
1693200480000	0.00794000	0.00794000	0.00794000	0.00794000	0.00000000	1693200539999	0.00000000	0	0.00000000	0.00000000	0
1693200540000	0.00794000	0.00794000	0.00794000	0.00794000	0.00000000	1693200599999	0.00000000	0	0.00000000	0.00000000	0
1693200600000	0.00794000	0.00794000	0.00794000	0.00794000	0.00000000	1693200659999	0.00000000	0	0.00000000	0.00000000	0
1693200660000	0.00792000	0.00792000	0.00792000	0.00792000	5303.22000000	1693200719999	42.00150240	2	0.00000000	0.00000000	0
1693200720000	0.00791000	0.00791000	0.00789000	0.00789000	45047.58000000	1693200779999	355.84390830	9	0.00000000	0.00000000	0
1693200780000	0.00790000	0.00790000	0.00790000	0.00790000	5309.01000000	1693200839999	41.94117900	2	0.00000000	0.00000000	0
1693200840000	0.00790000	0.00790000	0.00790000	0.00790000	0.00000000	1693200899999	0.00000000	0	0.00000000	0.00000000	0
1693200900000	0.00790000	0.00790000	0.00790000	0.00790000	0.00000000	1693200959999	0.00000000	0	0.00000000	0.00000000	0
1693200960000	0.00790000	0.00790000	0.00790000	0.00790000	0.00000000	1693201019999	0.00000000	0	0.00000000	0.00000000	0
1693201020000	0.00789000	0.00789000	0.00787000	0.00787000	38927.43000000	1693201079999	306.72908600	14	0.00000000	0.00000000	0
1693201080000	0.00787000	0.00787000	0.00787000	0.00787000	0.00000000	1693201139999	0.00000000	0	0.00000000	0.00000000	0
1693201140000	0.00787000	0.00787000	0.00787000	0.00787000	0.00000000	1693201199999	0.00000000	0	0.00000000	0.00000000	0
1693201200000	0.00787000	0.00787000	0.00787000	0.00787000	0.00000000	1693201259999	0.00000000	0	0.00000000	0.00000000	0
1693201260000	0.00787000	0.00787000	0.00787000	0.00787000	0.00000000	1693201319999	0.00000000	0	0.00000000	0.00000000	0
1693201320000	0.00787000	0.00787000	0.00787000	0.00787000	0.00000000	1693201379999	0.00000000	0	0.00000000	0.00000000	0
1693201380000	0.00787000	0.00787000	0.00787000	0.00787000	0.00000000	1693201439999	0.00000000	0	0.00000000	0.00000000	0
1693201440000	0.00787000	0.00787000	0.00787000	0.00787000	0.00000000	1693201499999	0.00000000	0	0.00000000	0.00000000	0
1693201500000	0.00787000	0.00787000	0.00787000	0.00787000	0.00000000	1693201559999	0.00000000	0	0.00000000	0.00000000	0
1693201560000	0.00787000	0.00787000	0.00787000	0.00787000	0.00000000	1693201619999	0.00000000	0	0.00000000	0.00000000	0
1693201620000	0.00787000	0.00787000	0.00787000	0.00787000	0.00000000	1693201679999	0.00000000	0	0.00000000	0.00000000	0
1693201680000	0.00787000	0.00787000	0.00787000	0.00787000	0.00000000	1693201739999	0.00000000	0	0.00000000	0.00000000	0
1693201740000	0.00788000	0.00788000	0.00788000	0.00788000	1284.16000000	1693201799999	10.11918080	1	1284.16000000	10.11918080	0
1693201800000	0.00789000	0.00789000	0.00789000	0.00789000	1493.79000000	1693201859999	11.78600310	1	1493.79000000	11.78600310	0
1693201860000	0.00789000	0.00789000	0.00789000	0.00789000	0.00000000	1693201919999	0.00000000	0	0.00000000	0.00000000	0
1693201920000	0.00789000	0.00789000	0.00789000	0.00789000	0.00000000	1693201979999	0.00000000	0	0.00000000	0.00000000	0
1693201980000	0.00789000	0.00789000	0.00789000	0.00789000	0.00000000	1693202039999	0.00000000	0	0.00000000	0.00000000	0
1693202040000	0.00789000	0.00789000	0.00789000	0.00789000	0.00000000	1693202099999	0.00000000	0	0.00000000	0.00000000	0
1693202100000	0.00789000	0.00789000	0.00789000	0.00789000	0.00000000	1693202159999	0.00000000	0	0.00000000	0.00000000	0
1693202160000	0.00789000	0.00789000	0.00789000	0.00789000	5937.63000000	1693202219999	46.84790070	4	3845.97000000	30.34470330	0
1693202220000	0.00790000	0.00790000	0.00790000	0.00790000	11521.42000000	1693202279999	91.01921800	3	5333.92000000	42.13796800	0
1693202280000	0.00790000	0.00790000	0.00790000	0.00790000	0.00000000	1693202339999	0.00000000	0	0.00000000	0.00000000	0
1693202340000	0.00790000	0.00790000	0.00790000	0.00790000	0.00000000	1693202399999	0.00000000	0	0.00000000	0.00000000	0
1693202400000	0.00790000	0.00790000	0.00790000	0.00790000	0.00000000	1693202459999	0.00000000	0	0.00000000	0.00000000	0
1693202460000	0.00790000	0.00790000	0.00790000	0.00790000	0.00000000	1693202519999	0.00000000	0	0.00000000	0.00000000	0
1693202520000	0.00790000	0.00790000	0.00790000	0.00790000	0.00000000	1693202579999	0.00000000	0	0.00000000	0.00000000	0
1693202580000	0.00789000	0.00789000	0.00788000	0.00788000	20772.48000000	1693202639999	163.74046220	4	0.00000000	0.00000000	0
1693202640000	0.00788000	0.00788000	0.00788000	0.00788000	0.00000000	1693202699999	0.00000000	0	0.00000000	0.00000000	0
1693202700000	0.00790000	0.00790000	0.00790000	0.00790000	5334.89000000	1693202759999	42.14563100	2	5334.89000000	42.14563100	0
1693202760000	0.00790000	0.00790000	0.00790000	0.00790000	0.00000000	1693202819999	0.00000000	0	0.00000000	0.00000000	0
1693202820000	0.00790000	0.00790000	0.00790000	0.00790000	0.00000000	1693202879999	0.00000000	0	0.00000000	0.00000000	0
1693202880000	0.00790000	0.00790000	0.00790000	0.00790000	0.00000000	1693202939999	0.00000000	0	0.00000000	0.00000000	0
1693202940000	0.00790000	0.00790000	0.00790000	0.00790000	0.00000000	1693202999999	0.00000000	0	0.00000000	0.00000000	0
1693203000000	0.00790000	0.00790000	0.00790000	0.00790000	0.00000000	1693203059999	0.00000000	0	0.00000000	0.00000000	0
1693203060000	0.00790000	0.00790000	0.00790000	0.00790000	0.00000000	1693203119999	0.00000000	0	0.00000000	0.00000000	0
1693203120000	0.00790000	0.00790000	0.00790000	0.00790000	0.00000000	1693203179999	0.00000000	0	0.00000000	0.00000000	0
1693203180000	0.00790000	0.00790000	0.00790000	0.00790000	0.00000000	1693203239999	0.00000000	0	0.00000000	0.00000000	0
1693203240000	0.00790000	0.00790000	0.00790000	0.00790000	0.00000000	1693203299999	0.00000000	0	0.00000000	0.00000000	0
1693203300000	0.00790000	0.00790000	0.00790000	0.00790000	0.00000000	1693203359999	0.00000000	0	0.00000000	0.00000000	0
1693203360000	0.00790000	0.00790000	0.00790000	0.00790000	0.00000000	1693203419999	0.00000000	0	0.00000000	0.00000000	0
1693203420000	0.00790000	0.00790000	0.00790000	0.00790000	0.00000000	1693203479999	0.00000000	0	0.00000000	0.00000000	0
1693203480000	0.00790000	0.00790000	0.00790000	0.00790000	0.00000000	1693203539999	0.00000000	0	0.00000000	0.00000000	0
1693203540000	0.00790000	0.00790000	0.00790000	0.00790000	0.00000000	1693203599999	0.00000000	0	0.00000000	0.00000000	0
1693203600000	0.00790000	0.00790000	0.00790000	0.00790000	0.00000000	1693203659999	0.00000000	0	0.00000000	0.00000000	0
1693203660000	0.00790000	0.00790000	0.00790000	0.00790000	0.00000000	1693203719999	0.00000000	0	0.00000000	0.00000000	0
1693203720000	0.00790000	0.00790000	0.00790000	0.00790000	0.00000000	1693203779999	0.00000000	0	0.00000000	0.00000000	0
1693203780000	0.00791000	0.00791000	0.00791000	0.00791000	5323.34000000	1693203839999	42.10761940	2	5323.34000000	42.10761940	0
1693203840000	0.00791000	0.00791000	0.00791000	0.00791000	0.00000000	1693203899999	0.00000000	0	0.00000000	0.00000000	0
1693203900000	0.00791000	0.00791000	0.00791000	0.00791000	0.00000000	1693203959999	0.00000000	0	0.00000000	0.00000000	0
1693203960000	0.00791000	0.00791000	0.00791000	0.00791000	0.00000000	1693204019999	0.00000000	0	0.00000000	0.00000000	0
1693204020000	0.00791000	0.00791000	0.00791000	0.00791000	0.00000000	1693204079999	0.00000000	0	0.00000000	0.00000000	0
1693204080000	0.00791000	0.00791000	0.00791000	0.00791000	0.00000000	1693204139999	0.00000000	0	0.00000000	0.00000000	0
1693204140000	0.00791000	0.00791000	0.00791000	0.00791000	0.00000000	1693204199999	0.00000000	0	0.00000000	0.00000000	0
1693204200000	0.00791000	0.00791000	0.00791000	0.00791000	0.00000000	1693204259999	0.00000000	0	0.00000000	0.00000000	0
1693204260000	0.00791000	0.00791000	0.00791000	0.00791000	0.00000000	1693204319999	0.00000000	0	0.00000000	0.00000000	0
1693204320000	0.00792000	0.00792000	0.00792000	0.00792000	9413.13000000	1693204379999	74.55198960	3	5320.44000000	42.13788480	0
1693204380000	0.00792000	0.00792000	0.00792000	0.00792000	0.00000000	1693204439999	0.00000000	0	0.00000000	0.00000000	0
1693204440000	0.00792000	0.00792000	0.00792000	0.00792000	0.00000000	1693204499999	0.00000000	0	0.00000000	0.00000000	0
1693204500000	0.00793000	0.00793000	0.00793000	0.00793000	5318.52000000	1693204559999	42.17586360	2	5318.52000000	42.17586360	0
1693204560000	0.00794000	0.00794000	0.00794000	0.00794000	163922.78000000	1693204619999	1301.54687320	6	163922.78000000	1301.54687320	0
1693204620000	0.00795000	0.00795000	0.00795000	0.00795000	5313.72000000	1693204679999	42.24407400	2	5313.72000000	42.24407400	0
1693204680000	0.00795000	0.00795000	0.00795000	0.00795000	0.00000000	1693204739999	0.00000000	0	0.00000000	0.00000000	0
1693204740000	0.00794000	0.00794000	0.00794000	0.00794000	5288.94000000	1693204799999	41.99418360	2	0.00000000	0.00000000	0
1693204800000	0.00794000	0.00794000	0.00794000	0.00794000	0.00000000	1693204859999	0.00000000	0	0.00000000	0.00000000	0
1693204860000	0.00794000	0.00794000	0.00794000	0.00794000	0.00000000	1693204919999	0.00000000	0	0.00000000	0.00000000	0
1693204920000	0.00795000	0.00795000	0.00795000	0.00795000	5292.76000000	1693204979999	42.07744200	2	5292.76000000	42.07744200	0
1693204980000	0.00794000	0.00794000	0.00793000	0.00793000	37693.85000000	1693205039999	299.21700890	7	0.00000000	0.00000000	0
1693205040000	0.00793000	0.00793000	0.00793000	0.00793000	0.00000000	1693205099999	0.00000000	0	0.00000000	0.00000000	0
1693205100000	0.00793000	0.00793000	0.00793000	0.00793000	0.00000000	1693205159999	0.00000000	0	0.00000000	0.00000000	0
1693205160000	0.00793000	0.00793000	0.00793000	0.00793000	0.00000000	1693205219999	0.00000000	0	0.00000000	0.00000000	0
1693205220000	0.00793000	0.00793000	0.00793000	0.00793000	0.00000000	1693205279999	0.00000000	0	0.00000000	0.00000000	0
1693205280000	0.00793000	0.00793000	0.00793000	0.00793000	0.00000000	1693205339999	0.00000000	0	0.00000000	0.00000000	0
1693205340000	0.00793000	0.00793000	0.00793000	0.00793000	9811.50000000	1693205399999	77.80519500	3	0.00000000	0.00000000	0
1693205400000	0.00793000	0.00793000	0.00793000	0.00793000	0.00000000	1693205459999	0.00000000	0	0.00000000	0.00000000	0
1693205460000	0.00794000	0.00794000	0.00794000	0.00794000	92009.32000000	1693205519999	730.55400080	4	92009.32000000	730.55400080	0
1693205520000	0.00794000	0.00794000	0.00794000	0.00794000	0.00000000	1693205579999	0.00000000	0	0.00000000	0.00000000	0
1693205580000	0.00794000	0.00794000	0.00794000	0.00794000	0.00000000	1693205639999	0.00000000	0	0.00000000	0.00000000	0
1693205640000	0.00794000	0.00794000	0.00794000	0.00794000	0.00000000	1693205699999	0.00000000	0	0.00000000	0.00000000	0
1693205700000	0.00794000	0.00794000	0.00794000	0.00794000	0.00000000	1693205759999	0.00000000	0	0.00000000	0.00000000	0
1693205760000	0.00794000	0.00794000	0.00794000	0.00794000	0.00000000	1693205819999	0.00000000	0	0.00000000	0.00000000	0
1693205820000	0.00795000	0.00795000	0.00795000	0.00795000	5291.81000000	1693205879999	42.06988950	2	5291.81000000	42.06988950	0
1693205880000	0.00796000	0.00796000	0.00796000	0.00796000	5289.89000000	1693205939999	42.10752440	2	5289.89000000	42.10752440	0
1693205940000	0.00796000	0.00796000	0.00796000	0.00796000	0.00000000	1693205999999	0.00000000	0	0.00000000	0.00000000	0
1693206000000	0.00796000	0.00796000	0.00796000	0.00796000	0.00000000	1693206059999	0.00000000	0	0.00000000	0.00000000	0
1693206060000	0.00796000	0.00796000	0.00796000	0.00796000	0.00000000	1693206119999	0.00000000	0	0.00000000	0.00000000	0
1693206120000	0.00796000	0.00796000	0.00796000	0.00796000	0.00000000	1693206179999	0.00000000	0	0.00000000	0.00000000	0
1693206180000	0.00795000	0.00795000	0.00794000	0.00794000	81227.59000000	1693206239999	644.99994440	3	0.00000000	0.00000000	0
1693206240000	0.00794000	0.00794000	0.00794000	0.00794000	0.00000000	1693206299999	0.00000000	0	0.00000000	0.00000000	0
1693206300000	0.00794000	0.00794000	0.00794000	0.00794000	24259.23000000	1693206359999	192.61828620	4	18969.34000000	150.61655960	0
1693206360000	0.00794000	0.00794000	0.00794000	0.00794000	0.00000000	1693206419999	0.00000000	0	0.00000000	0.00000000	0
1693206420000	0.00794000	0.00794000	0.00794000	0.00794000	0.00000000	1693206479999	0.00000000	0	0.00000000	0.00000000	0
1693206480000	0.00794000	0.00794000	0.00794000	0.00794000	0.00000000	1693206539999	0.00000000	0	0.00000000	0.00000000	0
1693206540000	0.00794000	0.00794000	0.00794000	0.00794000	0.00000000	1693206599999	0.00000000	0	0.00000000	0.00000000	0
1693206600000	0.00794000	0.00794000	0.00794000	0.00794000	0.00000000	1693206659999	0.00000000	0	0.00000000	0.00000000	0
1693206660000	0.00794000	0.00794000	0.00794000	0.00794000	0.00000000	1693206719999	0.00000000	0	0.00000000	0.00000000	0
1693206720000	0.00794000	0.00794000	0.00794000	0.00794000	0.00000000	1693206779999	0.00000000	0	0.00000000	0.00000000	0
1693206780000	0.00794000	0.00794000	0.00794000	0.00794000	0.00000000	1693206839999	0.00000000	0	0.00000000	0.00000000	0
1693206840000	0.00794000	0.00794000	0.00794000	0.00794000	0.00000000	1693206899999	0.00000000	0	0.00000000	0.00000000	0
1693206900000	0.00794000	0.00794000	0.00794000	0.00794000	0.00000000	1693206959999	0.00000000	0	0.00000000	0.00000000	0
1693206960000	0.00794000	0.00794000	0.00794000	0.00794000	0.00000000	1693207019999	0.00000000	0	0.00000000	0.00000000	0
1693207020000	0.00794000	0.00794000	0.00794000	0.00794000	0.00000000	1693207079999	0.00000000	0	0.00000000	0.00000000	0
1693207080000	0.00794000	0.00794000	0.00794000	0.00794000	0.00000000	1693207139999	0.00000000	0	0.00000000	0.00000000	0
1693207140000	0.00794000	0.00794000	0.00794000	0.00794000	0.00000000	1693207199999	0.00000000	0	0.00000000	0.00000000	0
1693207200000	0.00794000	0.00794000	0.00794000	0.00794000	0.00000000	1693207259999	0.00000000	0	0.00000000	0.00000000	0
1693207260000	0.00794000	0.00794000	0.00794000	0.00794000	0.00000000	1693207319999	0.00000000	0	0.00000000	0.00000000	0
1693207320000	0.00794000	0.00794000	0.00794000	0.00794000	0.00000000	1693207379999	0.00000000	0	0.00000000	0.00000000	0
1693207380000	0.00794000	0.00794000	0.00794000	0.00794000	0.00000000	1693207439999	0.00000000	0	0.00000000	0.00000000	0
1693207440000	0.00794000	0.00794000	0.00794000	0.00794000	0.00000000	1693207499999	0.00000000	0	0.00000000	0.00000000	0
1693207500000	0.00794000	0.00794000	0.00794000	0.00794000	0.00000000	1693207559999	0.00000000	0	0.00000000	0.00000000	0
1693207560000	0.00793000	0.00793000	0.00792000	0.00792000	7993.05000000	1693207619999	63.35798820	3	0.00000000	0.00000000	0
1693207620000	0.00792000	0.00792000	0.00792000	0.00792000	0.00000000	1693207679999	0.00000000	0	0.00000000	0.00000000	0
1693207680000	0.00792000	0.00792000	0.00792000	0.00792000	0.00000000	1693207739999	0.00000000	0	0.00000000	0.00000000	0
1693207740000	0.00792000	0.00792000	0.00792000	0.00792000	0.00000000	1693207799999	0.00000000	0	0.00000000	0.00000000	0
1693207800000	0.00794000	0.00794000	0.00794000	0.00794000	3778.33000000	1693207859999	29.99994020	1	3778.33000000	29.99994020	0
1693207860000	0.00792000	0.00792000	0.00792000	0.00792000	154201.03000000	1693207919999	1221.27215760	6	0.00000000	0.00000000	0
1693207920000	0.00792000	0.00792000	0.00792000	0.00792000	0.00000000	1693207979999	0.00000000	0	0.00000000	0.00000000	0
1693207980000	0.00792000	0.00792000	0.00792000	0.00792000	0.00000000	1693208039999	0.00000000	0	0.00000000	0.00000000	0
1693208040000	0.00792000	0.00792000	0.00792000	0.00792000	0.00000000	1693208099999	0.00000000	0	0.00000000	0.00000000	0
1693208100000	0.00792000	0.00792000	0.00792000	0.00792000	0.00000000	1693208159999	0.00000000	0	0.00000000	0.00000000	0
1693208160000	0.00792000	0.00792000	0.00792000	0.00792000	5306.11000000	1693208219999	42.02439120	2	0.00000000	0.00000000	0
1693208220000	0.00791000	0.00791000	0.00791000	0.00791000	5306.11000000	1693208279999	41.97133010	2	0.00000000	0.00000000	0
1693208280000	0.00791000	0.00791000	0.00791000	0.00791000	0.00000000	1693208339999	0.00000000	0	0.00000000	0.00000000	0
1693208340000	0.00791000	0.00791000	0.00791000	0.00791000	0.00000000	1693208399999	0.00000000	0	0.00000000	0.00000000	0
1693208400000	0.00791000	0.00791000	0.00791000	0.00791000	0.00000000	1693208459999	0.00000000	0	0.00000000	0.00000000	0
1693208460000	0.00791000	0.00791000	0.00791000	0.00791000	0.00000000	1693208519999	0.00000000	0	0.00000000	0.00000000	0
1693208520000	0.00791000	0.00791000	0.00791000	0.00791000	5317.58000000	1693208579999	42.06205780	2	5317.58000000	42.06205780	0
1693208580000	0.00793000	0.00793000	0.00793000	0.00793000	11897.77000000	1693208639999	94.34931610	1	11897.77000000	94.34931610	0
1693208640000	0.00793000	0.00793000	0.00793000	0.00793000	370578.31000000	1693208699999	2938.68599830	5	370578.31000000	2938.68599830	0
1693208700000	0.00793000	0.00793000	0.00793000	0.00793000	0.00000000	1693208759999	0.00000000	0	0.00000000	0.00000000	0
1693208760000	0.00793000	0.00793000	0.00793000	0.00793000	0.00000000	1693208819999	0.00000000	0	0.00000000	0.00000000	0
1693208820000	0.00793000	0.00793000	0.00793000	0.00793000	0.00000000	1693208879999	0.00000000	0	0.00000000	0.00000000	0
1693208880000	0.00793000	0.00793000	0.00793000	0.00793000	0.00000000	1693208939999	0.00000000	0	0.00000000	0.00000000	0
1693208940000	0.00793000	0.00793000	0.00793000	0.00793000	0.00000000	1693208999999	0.00000000	0	0.00000000	0.00000000	0
1693209000000	0.00793000	0.00793000	0.00793000	0.00793000	0.00000000	1693209059999	0.00000000	0	0.00000000	0.00000000	0
1693209060000	0.00793000	0.00793000	0.00793000	0.00793000	5313.73000000	1693209119999	42.13787890	2	5313.73000000	42.13787890	0
1693209120000	0.00793000	0.00793000	0.00793000	0.00793000	0.00000000	1693209179999	0.00000000	0	0.00000000	0.00000000	0
1693209180000	0.00793000	0.00793000	0.00793000	0.00793000	0.00000000	1693209239999	0.00000000	0	0.00000000	0.00000000	0
1693209240000	0.00793000	0.00793000	0.00793000	0.00793000	0.00000000	1693209299999	0.00000000	0	0.00000000	0.00000000	0
1693209300000	0.00793000	0.00793000	0.00793000	0.00793000	0.00000000	1693209359999	0.00000000	0	0.00000000	0.00000000	0
1693209360000	0.00793000	0.00793000	0.00793000	0.00793000	0.00000000	1693209419999	0.00000000	0	0.00000000	0.00000000	0
1693209420000	0.00793000	0.00793000	0.00793000	0.00793000	5313.73000000	1693209479999	42.13787890	2	0.00000000	0.00000000	0
1693209480000	0.00793000	0.00793000	0.00793000	0.00793000	0.00000000	1693209539999	0.00000000	0	0.00000000	0.00000000	0
1693209540000	0.00793000	0.00793000	0.00793000	0.00793000	0.00000000	1693209599999	0.00000000	0	0.00000000	0.00000000	0
1693209600000	0.00794000	0.00794000	0.00794000	0.00794000	77780.98000000	1693209659999	617.58098120	4	77780.98000000	617.58098120	0
1693209660000	0.00794000	0.00794000	0.00794000	0.00794000	0.00000000	1693209719999	0.00000000	0	0.00000000	0.00000000	0
1693209720000	0.00795000	0.00804000	0.00795000	0.00804000	241842.24000000	1693209779999	1932.17176210	31	224642.68000000	1794.51513530	0
1693209780000	0.00802000	0.00802000	0.00802000	0.00802000	489369.87000000	1693209839999	3924.74635740	10	0.00000000	0.00000000	0
1693209840000	0.00802000	0.00802000	0.00802000	0.00802000	0.00000000	1693209899999	0.00000000	0	0.00000000	0.00000000	0
1693209900000	0.00802000	0.00802000	0.00802000	0.00802000	0.00000000	1693209959999	0.00000000	0	0.00000000	0.00000000	0
1693209960000	0.00802000	0.00802000	0.00802000	0.00802000	0.00000000	1693210019999	0.00000000	0	0.00000000	0.00000000	0
1693210020000	0.00802000	0.00802000	0.00802000	0.00802000	0.00000000	1693210079999	0.00000000	0	0.00000000	0.00000000	0
1693210080000	0.00802000	0.00802000	0.00800000	0.00800000	33984.49000000	1693210139999	272.04606070	3	0.00000000	0.00000000	0
1693210140000	0.00800000	0.00800000	0.00800000	0.00800000	0.00000000	1693210199999	0.00000000	0	0.00000000	0.00000000	0
1693210200000	0.00800000	0.00800000	0.00800000	0.00800000	0.00000000	1693210259999	0.00000000	0	0.00000000	0.00000000	0
1693210260000	0.00800000	0.00800000	0.00800000	0.00800000	0.00000000	1693210319999	0.00000000	0	0.00000000	0.00000000	0
1693210320000	0.00800000	0.00800000	0.00800000	0.00800000	0.00000000	1693210379999	0.00000000	0	0.00000000	0.00000000	0
1693210380000	0.00800000	0.00800000	0.00800000	0.00800000	0.00000000	1693210439999	0.00000000	0	0.00000000	0.00000000	0
1693210440000	0.00800000	0.00800000	0.00800000	0.00800000	0.00000000	1693210499999	0.00000000	0	0.00000000	0.00000000	0
1693210500000	0.00800000	0.00800000	0.00800000	0.00800000	0.00000000	1693210559999	0.00000000	0	0.00000000	0.00000000	0
1693210560000	0.00797000	0.00797000	0.00796000	0.00796000	15610.79000000	1693210619999	124.31456970	5	0.00000000	0.00000000	0
1693210620000	0.00796000	0.00796000	0.00796000	0.00796000	0.00000000	1693210679999	0.00000000	0	0.00000000	0.00000000	0
1693210680000	0.00796000	0.00796000	0.00796000	0.00796000	0.00000000	1693210739999	0.00000000	0	0.00000000	0.00000000	0
1693210740000	0.00796000	0.00796000	0.00796000	0.00796000	0.00000000	1693210799999	0.00000000	0	0.00000000	0.00000000	0
1693210800000	0.00796000	0.00796000	0.00796000	0.00796000	0.00000000	1693210859999	0.00000000	0	0.00000000	0.00000000	0
1693210860000	0.00796000	0.00796000	0.00796000	0.00796000	0.00000000	1693210919999	0.00000000	0	0.00000000	0.00000000	0
1693210920000	0.00796000	0.00796000	0.00796000	0.00796000	0.00000000	1693210979999	0.00000000	0	0.00000000	0.00000000	0
1693210980000	0.00797000	0.00797000	0.00797000	0.00797000	5274.79000000	1693211039999	42.04007630	2	5274.79000000	42.04007630	0
1693211040000	0.00797000	0.00797000	0.00797000	0.00797000	0.00000000	1693211099999	0.00000000	0	0.00000000	0.00000000	0
1693211100000	0.00797000	0.00797000	0.00797000	0.00797000	0.00000000	1693211159999	0.00000000	0	0.00000000	0.00000000	0
1693211160000	0.00797000	0.00797000	0.00797000	0.00797000	0.00000000	1693211219999	0.00000000	0	0.00000000	0.00000000	0
1693211220000	0.00797000	0.00797000	0.00797000	0.00797000	0.00000000	1693211279999	0.00000000	0	0.00000000	0.00000000	0
1693211280000	0.00796000	0.00796000	0.00796000	0.00796000	5273.83000000	1693211339999	41.97968680	2	0.00000000	0.00000000	0
1693211340000	0.00796000	0.00796000	0.00796000	0.00796000	0.00000000	1693211399999	0.00000000	0	0.00000000	0.00000000	0
1693211400000	0.00797000	0.00797000	0.00797000	0.00797000	5275.74000000	1693211459999	42.04764780	2	5275.74000000	42.04764780	0
1693211460000	0.00796000	0.00796000	0.00796000	0.00796000	5272.88000000	1693211519999	41.97212480	2	0.00000000	0.00000000	0
1693211520000	0.00796000	0.00796000	0.00796000	0.00796000	0.00000000	1693211579999	0.00000000	0	0.00000000	0.00000000	0
1693211580000	0.00796000	0.00796000	0.00796000	0.00796000	0.00000000	1693211639999	0.00000000	0	0.00000000	0.00000000	0
1693211640000	0.00795000	0.00795000	0.00795000	0.00795000	5275.74000000	1693211699999	41.94213300	2	0.00000000	0.00000000	0
1693211700000	0.00795000	0.00795000	0.00794000	0.00794000	135623.52000000	1693211759999	1076.88829570	10	0.00000000	0.00000000	0
1693211760000	0.00793000	0.00793000	0.00792000	0.00793000	21658.61000000	1693211819999	171.62651470	4	0.00000000	0.00000000	0
1693211820000	0.00793000	0.00793000	0.00793000	0.00793000	0.00000000	1693211879999	0.00000000	0	0.00000000	0.00000000	0
1693211880000	0.00793000	0.00793000	0.00793000	0.00793000	0.00000000	1693211939999	0.00000000	0	0.00000000	0.00000000	0
1693211940000	0.00793000	0.00793000	0.00793000	0.00793000	0.00000000	1693211999999	0.00000000	0	0.00000000	0.00000000	0
1693212000000	0.00793000	0.00793000	0.00793000	0.00793000	0.00000000	1693212059999	0.00000000	0	0.00000000	0.00000000	0
1693212060000	0.00794000	0.00794000	0.00794000	0.00794000	1259.44000000	1693212119999	9.99995360	1	1259.44000000	9.99995360	0
1693212120000	0.00794000	0.00795000	0.00794000	0.00795000	102922.49000000	1693212179999	817.25758370	6	102922.49000000	817.25758370	0
1693212180000	0.00796000	0.00799000	0.00796000	0.00799000	38484.79000000	1693212239999	307.08200610	10	27114.11000000	216.34646280	0
1693212240000	0.00800000	0.00800000	0.00800000	0.00800000	2500.00000000	1693212299999	20.00000000	2	2500.00000000	20.00000000	0
1693212300000	0.00800000	0.00800000	0.00800000	0.00800000	0.00000000	1693212359999	0.00000000	0	0.00000000	0.00000000	0
1693212360000	0.00800000	0.00800000	0.00800000	0.00800000	0.00000000	1693212419999	0.00000000	0	0.00000000	0.00000000	0
1693212420000	0.00800000	0.00800000	0.00800000	0.00800000	0.00000000	1693212479999	0.00000000	0	0.00000000	0.00000000	0
1693212480000	0.00800000	0.00800000	0.00800000	0.00800000	0.00000000	1693212539999	0.00000000	0	0.00000000	0.00000000	0
1693212540000	0.00800000	0.00800000	0.00800000	0.00800000	0.00000000	1693212599999	0.00000000	0	0.00000000	0.00000000	0
1693212600000	0.00800000	0.00800000	0.00800000	0.00800000	0.00000000	1693212659999	0.00000000	0	0.00000000	0.00000000	0
1693212660000	0.00800000	0.00800000	0.00800000	0.00800000	0.00000000	1693212719999	0.00000000	0	0.00000000	0.00000000	0
1693212720000	0.00800000	0.00800000	0.00800000	0.00800000	0.00000000	1693212779999	0.00000000	0	0.00000000	0.00000000	0
1693212780000	0.00800000	0.00800000	0.00800000	0.00800000	0.00000000	1693212839999	0.00000000	0	0.00000000	0.00000000	0
1693212840000	0.00800000	0.00800000	0.00800000	0.00800000	0.00000000	1693212899999	0.00000000	0	0.00000000	0.00000000	0
1693212900000	0.00800000	0.00800000	0.00800000	0.00800000	0.00000000	1693212959999	0.00000000	0	0.00000000	0.00000000	0
1693212960000	0.00800000	0.00800000	0.00800000	0.00800000	0.00000000	1693213019999	0.00000000	0	0.00000000	0.00000000	0
1693213020000	0.00800000	0.00800000	0.00800000	0.00800000	0.00000000	1693213079999	0.00000000	0	0.00000000	0.00000000	0
1693213080000	0.00800000	0.00800000	0.00800000	0.00800000	0.00000000	1693213139999	0.00000000	0	0.00000000	0.00000000	0
1693213140000	0.00800000	0.00800000	0.00800000	0.00800000	0.00000000	1693213199999	0.00000000	0	0.00000000	0.00000000	0
1693213200000	0.00800000	0.00800000	0.00800000	0.00800000	0.00000000	1693213259999	0.00000000	0	0.00000000	0.00000000	0
1693213260000	0.00798000	0.00798000	0.00798000	0.00798000	5296.53000000	1693213319999	42.26630940	2	5296.53000000	42.26630940	0
1693213320000	0.00798000	0.00798000	0.00798000	0.00798000	0.00000000	1693213379999	0.00000000	0	0.00000000	0.00000000	0
1693213380000	0.00797000	0.00797000	0.00797000	0.00797000	5294.63000000	1693213439999	42.19820110	2	0.00000000	0.00000000	0
1693213440000	0.00797000	0.00797000	0.00797000	0.00797000	0.00000000	1693213499999	0.00000000	0	0.00000000	0.00000000	0
1693213500000	0.00796000	0.00796000	0.00794000	0.00794000	24972.08000000	1693213559999	198.56580030	7	0.00000000	0.00000000	0
1693213560000	0.00794000	0.00794000	0.00794000	0.00794000	0.00000000	1693213619999	0.00000000	0	0.00000000	0.00000000	0
1693213620000	0.00794000	0.00794000	0.00794000	0.00794000	0.00000000	1693213679999	0.00000000	0	0.00000000	0.00000000	0
1693213680000	0.00794000	0.00794000	0.00794000	0.00794000	0.00000000	1693213739999	0.00000000	0	0.00000000	0.00000000	0
1693213740000	0.00796000	0.00796000	0.00796000	0.00796000	2063.81000000	1693213799999	16.42792760	2	2063.81000000	16.42792760	0
1693213800000	0.00796000	0.00796000	0.00796000	0.00796000	0.00000000	1693213859999	0.00000000	0	0.00000000	0.00000000	0
1693213860000	0.00796000	0.00796000	0.00796000	0.00796000	0.00000000	1693213919999	0.00000000	0	0.00000000	0.00000000	0
1693213920000	0.00796000	0.00796000	0.00796000	0.00796000	0.00000000	1693213979999	0.00000000	0	0.00000000	0.00000000	0
1693213980000	0.00796000	0.00796000	0.00796000	0.00796000	0.00000000	1693214039999	0.00000000	0	0.00000000	0.00000000	0
1693214040000	0.00796000	0.00796000	0.00796000	0.00796000	0.00000000	1693214099999	0.00000000	0	0.00000000	0.00000000	0
1693214100000	0.00796000	0.00796000	0.00796000	0.00796000	0.00000000	1693214159999	0.00000000	0	0.00000000	0.00000000	0
1693214160000	0.00796000	0.00796000	0.00796000	0.00796000	0.00000000	1693214219999	0.00000000	0	0.00000000	0.00000000	0
1693214220000	0.00796000	0.00796000	0.00796000	0.00796000	0.00000000	1693214279999	0.00000000	0	0.00000000	0.00000000	0
1693214280000	0.00796000	0.00796000	0.00795000	0.00795000	40021.73000000	1693214339999	318.52007190	3	0.00000000	0.00000000	0
1693214340000	0.00795000	0.00795000	0.00795000	0.00795000	0.00000000	1693214399999	0.00000000	0	0.00000000	0.00000000	0
1693214400000	0.00795000	0.00796000	0.00795000	0.00796000	77463.12000000	1693214459999	615.88472210	6	77463.12000000	615.88472210	0
1693214460000	0.00796000	0.00796000	0.00796000	0.00796000	0.00000000	1693214519999	0.00000000	0	0.00000000	0.00000000	0
1693214520000	0.00796000	0.00796000	0.00796000	0.00796000	0.00000000	1693214579999	0.00000000	0	0.00000000	0.00000000	0
1693214580000	0.00796000	0.00796000	0.00796000	0.00796000	0.00000000	1693214639999	0.00000000	0	0.00000000	0.00000000	0
1693214640000	0.00796000	0.00796000	0.00796000	0.00796000	0.00000000	1693214699999	0.00000000	0	0.00000000	0.00000000	0
1693214700000	0.00796000	0.00796000	0.00796000	0.00796000	0.00000000	1693214759999	0.00000000	0	0.00000000	0.00000000	0
1693214760000	0.00796000	0.00796000	0.00796000	0.00796000	0.00000000	1693214819999	0.00000000	0	0.00000000	0.00000000	0
1693214820000	0.00796000	0.00796000	0.00796000	0.00796000	0.00000000	1693214879999	0.00000000	0	0.00000000	0.00000000	0
1693214880000	0.00796000	0.00796000	0.00796000	0.00796000	0.00000000	1693214939999	0.00000000	0	0.00000000	0.00000000	0
1693214940000	0.00796000	0.00796000	0.00796000	0.00796000	0.00000000	1693214999999	0.00000000	0	0.00000000	0.00000000	0
1693215000000	0.00796000	0.00796000	0.00796000	0.00796000	0.00000000	1693215059999	0.00000000	0	0.00000000	0.00000000	0
1693215060000	0.00796000	0.00796000	0.00796000	0.00796000	0.00000000	1693215119999	0.00000000	0	0.00000000	0.00000000	0
1693215120000	0.00796000	0.00796000	0.00796000	0.00796000	0.00000000	1693215179999	0.00000000	0	0.00000000	0.00000000	0
1693215180000	0.00796000	0.00796000	0.00796000	0.00796000	0.00000000	1693215239999	0.00000000	0	0.00000000	0.00000000	0
1693215240000	0.00796000	0.00796000	0.00796000	0.00796000	0.00000000	1693215299999	0.00000000	0	0.00000000	0.00000000	0
1693215300000	0.00796000	0.00796000	0.00796000	0.00796000	0.00000000	1693215359999	0.00000000	0	0.00000000	0.00000000	0
1693215360000	0.00796000	0.00796000	0.00796000	0.00796000	0.00000000	1693215419999	0.00000000	0	0.00000000	0.00000000	0
1693215420000	0.00796000	0.00796000	0.00796000	0.00796000	0.00000000	1693215479999	0.00000000	0	0.00000000	0.00000000	0
1693215480000	0.00796000	0.00796000	0.00796000	0.00796000	0.00000000	1693215539999	0.00000000	0	0.00000000	0.00000000	0
1693215540000	0.00796000	0.00796000	0.00796000	0.00796000	0.00000000	1693215599999	0.00000000	0	0.00000000	0.00000000	0
1693215600000	0.00796000	0.00796000	0.00796000	0.00796000	0.00000000	1693215659999	0.00000000	0	0.00000000	0.00000000	0
1693215660000	0.00796000	0.00796000	0.00796000	0.00796000	0.00000000	1693215719999	0.00000000	0	0.00000000	0.00000000	0
1693215720000	0.00796000	0.00796000	0.00796000	0.00796000	0.00000000	1693215779999	0.00000000	0	0.00000000	0.00000000	0
1693215780000	0.00796000	0.00796000	0.00796000	0.00796000	0.00000000	1693215839999	0.00000000	0	0.00000000	0.00000000	0
1693215840000	0.00797000	0.00797000	0.00797000	0.00797000	5284.22000000	1693215899999	42.11523340	2	5284.22000000	42.11523340	0
1693215900000	0.00797000	0.00797000	0.00797000	0.00797000	0.00000000	1693215959999	0.00000000	0	0.00000000	0.00000000	0
1693215960000	0.00797000	0.00797000	0.00797000	0.00797000	0.00000000	1693216019999	0.00000000	0	0.00000000	0.00000000	0
1693216020000	0.00797000	0.00797000	0.00797000	0.00797000	0.00000000	1693216079999	0.00000000	0	0.00000000	0.00000000	0
1693216080000	0.00798000	0.00799000	0.00798000	0.00799000	4703.75000000	1693216139999	37.56779010	2	4703.75000000	37.56779010	0
1693216140000	0.00799000	0.00799000	0.00799000	0.00799000	0.00000000	1693216199999	0.00000000	0	0.00000000	0.00000000	0
1693216200000	0.00798000	0.00798000	0.00796000	0.00796000	227126.44000000	1693216259999	1809.08798680	18	0.00000000	0.00000000	0
1693216260000	0.00796000	0.00796000	0.00796000	0.00796000	6598.80000000	1693216319999	52.52644800	2	0.00000000	0.00000000	0
1693216320000	0.00796000	0.00796000	0.00796000	0.00796000	0.00000000	1693216379999	0.00000000	0	0.00000000	0.00000000	0
1693216380000	0.00796000	0.00796000	0.00796000	0.00796000	0.00000000	1693216439999	0.00000000	0	0.00000000	0.00000000	0
1693216440000	0.00796000	0.00796000	0.00796000	0.00796000	0.00000000	1693216499999	0.00000000	0	0.00000000	0.00000000	0
1693216500000	0.00796000	0.00796000	0.00796000	0.00796000	0.00000000	1693216559999	0.00000000	0	0.00000000	0.00000000	0
1693216560000	0.00796000	0.00796000	0.00796000	0.00796000	0.00000000	1693216619999	0.00000000	0	0.00000000	0.00000000	0
1693216620000	0.00796000	0.00796000	0.00796000	0.00796000	0.00000000	1693216679999	0.00000000	0	0.00000000	0.00000000	0
1693216680000	0.00796000	0.00796000	0.00796000	0.00796000	0.00000000	1693216739999	0.00000000	0	0.00000000	0.00000000	0
1693216740000	0.00796000	0.00796000	0.00796000	0.00796000	0.00000000	1693216799999	0.00000000	0	0.00000000	0.00000000	0
1693216800000	0.00796000	0.00796000	0.00796000	0.00796000	0.00000000	1693216859999	0.00000000	0	0.00000000	0.00000000	0
1693216860000	0.00796000	0.00796000	0.00796000	0.00796000	0.00000000	1693216919999	0.00000000	0	0.00000000	0.00000000	0
1693216920000	0.00796000	0.00796000	0.00796000	0.00796000	0.00000000	1693216979999	0.00000000	0	0.00000000	0.00000000	0
1693216980000	0.00796000	0.00796000	0.00796000	0.00796000	0.00000000	1693217039999	0.00000000	0	0.00000000	0.00000000	0
1693217040000	0.00796000	0.00796000	0.00796000	0.00796000	0.00000000	1693217099999	0.00000000	0	0.00000000	0.00000000	0
1693217100000	0.00796000	0.00796000	0.00796000	0.00796000	0.00000000	1693217159999	0.00000000	0	0.00000000	0.00000000	0
1693217160000	0.00796000	0.00796000	0.00796000	0.00796000	0.00000000	1693217219999	0.00000000	0	0.00000000	0.00000000	0
1693217220000	0.00796000	0.00796000	0.00796000	0.00796000	0.00000000	1693217279999	0.00000000	0	0.00000000	0.00000000	0
1693217280000	0.00796000	0.00796000	0.00796000	0.00796000	0.00000000	1693217339999	0.00000000	0	0.00000000	0.00000000	0
1693217340000	0.00796000	0.00796000	0.00796000	0.00796000	0.00000000	1693217399999	0.00000000	0	0.00000000	0.00000000	0
1693217400000	0.00796000	0.00796000	0.00796000	0.00796000	0.00000000	1693217459999	0.00000000	0	0.00000000	0.00000000	0
1693217460000	0.00796000	0.00796000	0.00796000	0.00796000	0.00000000	1693217519999	0.00000000	0	0.00000000	0.00000000	0
1693217520000	0.00796000	0.00796000	0.00796000	0.00796000	0.00000000	1693217579999	0.00000000	0	0.00000000	0.00000000	0
1693217580000	0.00796000	0.00796000	0.00796000	0.00796000	0.00000000	1693217639999	0.00000000	0	0.00000000	0.00000000	0
1693217640000	0.00796000	0.00796000	0.00796000	0.00796000	0.00000000	1693217699999	0.00000000	0	0.00000000	0.00000000	0
1693217700000	0.00796000	0.00796000	0.00796000	0.00796000	0.00000000	1693217759999	0.00000000	0	0.00000000	0.00000000	0
1693217760000	0.00796000	0.00796000	0.00796000	0.00796000	0.00000000	1693217819999	0.00000000	0	0.00000000	0.00000000	0
1693217820000	0.00796000	0.00796000	0.00796000	0.00796000	0.00000000	1693217879999	0.00000000	0	0.00000000	0.00000000	0
1693217880000	0.00797000	0.00797000	0.00797000	0.00797000	5284.22000000	1693217939999	42.11523340	2	5284.22000000	42.11523340	0
1693217940000	0.00797000	0.00797000	0.00797000	0.00797000	0.00000000	1693217999999	0.00000000	0	0.00000000	0.00000000	0
1693218000000	0.00795000	0.00795000	0.00795000	0.00795000	5281.36000000	1693218059999	41.98681200	2	0.00000000	0.00000000	0
1693218060000	0.00795000	0.00795000	0.00795000	0.00795000	0.00000000	1693218119999	0.00000000	0	0.00000000	0.00000000	0
1693218120000	0.00797000	0.00797000	0.00797000	0.00797000	5282.31000000	1693218179999	42.10001070	2	5282.31000000	42.10001070	0
1693218180000	0.00798000	0.00798000	0.00798000	0.00798000	10903.15000000	1693218239999	87.00713700	7	10903.15000000	87.00713700	0
1693218240000	0.00798000	0.00798000	0.00798000	0.00798000	0.00000000	1693218299999	0.00000000	0	0.00000000	0.00000000	0
1693218300000	0.00798000	0.00798000	0.00798000	0.00798000	0.00000000	1693218359999	0.00000000	0	0.00000000	0.00000000	0
1693218360000	0.00798000	0.00798000	0.00798000	0.00798000	0.00000000	1693218419999	0.00000000	0	0.00000000	0.00000000	0
1693218420000	0.00797000	0.00797000	0.00796000	0.00797000	110046.81000000	1693218479999	876.12696140	8	52048.62000000	414.30701520	0
1693218480000	0.00797000	0.00797000	0.00797000	0.00797000	0.00000000	1693218539999	0.00000000	0	0.00000000	0.00000000	0
1693218540000	0.00797000	0.00797000	0.00797000	0.00797000	0.00000000	1693218599999	0.00000000	0	0.00000000	0.00000000	0
1693218600000	0.00797000	0.00797000	0.00797000	0.00797000	0.00000000	1693218659999	0.00000000	0	0.00000000	0.00000000	0
1693218660000	0.00797000	0.00797000	0.00797000	0.00797000	0.00000000	1693218719999	0.00000000	0	0.00000000	0.00000000	0
1693218720000	0.00797000	0.00797000	0.00797000	0.00797000	0.00000000	1693218779999	0.00000000	0	0.00000000	0.00000000	0
1693218780000	0.00797000	0.00797000	0.00797000	0.00797000	0.00000000	1693218839999	0.00000000	0	0.00000000	0.00000000	0
1693218840000	0.00797000	0.00797000	0.00797000	0.00797000	0.00000000	1693218899999	0.00000000	0	0.00000000	0.00000000	0
1693218900000	0.00797000	0.00797000	0.00797000	0.00797000	0.00000000	1693218959999	0.00000000	0	0.00000000	0.00000000	0
1693218960000	0.00797000	0.00797000	0.00797000	0.00797000	0.00000000	1693219019999	0.00000000	0	0.00000000	0.00000000	0
1693219020000	0.00797000	0.00797000	0.00797000	0.00797000	0.00000000	1693219079999	0.00000000	0	0.00000000	0.00000000	0
1693219080000	0.00797000	0.00797000	0.00797000	0.00797000	0.00000000	1693219139999	0.00000000	0	0.00000000	0.00000000	0
1693219140000	0.00797000	0.00797000	0.00797000	0.00797000	0.00000000	1693219199999	0.00000000	0	0.00000000	0.00000000	0
1693219200000	0.00797000	0.00797000	0.00797000	0.00797000	0.00000000	1693219259999	0.00000000	0	0.00000000	0.00000000	0
1693219260000	0.00797000	0.00797000	0.00797000	0.00797000	0.00000000	1693219319999	0.00000000	0	0.00000000	0.00000000	0
1693219320000	0.00797000	0.00797000	0.00797000	0.00797000	0.00000000	1693219379999	0.00000000	0	0.00000000	0.00000000	0
1693219380000	0.00797000	0.00797000	0.00797000	0.00797000	0.00000000	1693219439999	0.00000000	0	0.00000000	0.00000000	0
1693219440000	0.00797000	0.00797000	0.00797000	0.00797000	0.00000000	1693219499999	0.00000000	0	0.00000000	0.00000000	0
1693219500000	0.00797000	0.00797000	0.00797000	0.00797000	0.00000000	1693219559999	0.00000000	0	0.00000000	0.00000000	0
1693219560000	0.00798000	0.00798000	0.00798000	0.00798000	5336.23000000	1693219619999	42.58311540	3	5336.23000000	42.58311540	0
1693219620000	0.00798000	0.00798000	0.00798000	0.00798000	0.00000000	1693219679999	0.00000000	0	0.00000000	0.00000000	0
1693219680000	0.00798000	0.00798000	0.00798000	0.00798000	0.00000000	1693219739999	0.00000000	0	0.00000000	0.00000000	0
1693219740000	0.00798000	0.00798000	0.00798000	0.00798000	0.00000000	1693219799999	0.00000000	0	0.00000000	0.00000000	0
1693219800000	0.00798000	0.00798000	0.00798000	0.00798000	0.00000000	1693219859999	0.00000000	0	0.00000000	0.00000000	0
1693219860000	0.00798000	0.00798000	0.00798000	0.00798000	0.00000000	1693219919999	0.00000000	0	0.00000000	0.00000000	0
1693219920000	0.00799000	0.00799000	0.00799000	0.00799000	11086.00000000	1693219979999	88.57714000	7	11086.00000000	88.57714000	0
1693219980000	0.00799000	0.00799000	0.00799000	0.00799000	0.00000000	1693220039999	0.00000000	0	0.00000000	0.00000000	0
1693220040000	0.00799000	0.00799000	0.00799000	0.00799000	0.00000000	1693220099999	0.00000000	0	0.00000000	0.00000000	0
1693220100000	0.00799000	0.00799000	0.00799000	0.00799000	0.00000000	1693220159999	0.00000000	0	0.00000000	0.00000000	0
1693220160000	0.00799000	0.00799000	0.00799000	0.00799000	0.00000000	1693220219999	0.00000000	0	0.00000000	0.00000000	0
1693220220000	0.00799000	0.00799000	0.00799000	0.00799000	0.00000000	1693220279999	0.00000000	0	0.00000000	0.00000000	0
1693220280000	0.00798000	0.00798000	0.00798000	0.00798000	5271.90000000	1693220339999	42.06976200	2	0.00000000	0.00000000	0
1693220340000	0.00799000	0.00801000	0.00799000	0.00800000	113914.06000000	1693220399999	911.32550840	16	104453.26000000	835.63910840	0
1693220400000	0.00800000	0.00800000	0.00800000	0.00800000	0.00000000	1693220459999	0.00000000	0	0.00000000	0.00000000	0
1693220460000	0.00801000	0.00802000	0.00801000	0.00802000	12182.29000000	1693220519999	97.64925630	3	12182.29000000	97.64925630	0
1693220520000	0.00800000	0.00800000	0.00799000	0.00799000	25542.85000000	1693220579999	204.14008100	5	0.00000000	0.00000000	0
1693220580000	0.00799000	0.00799000	0.00799000	0.00799000	0.00000000	1693220639999	0.00000000	0	0.00000000	0.00000000	0
1693220640000	0.00799000	0.00799000	0.00799000	0.00799000	0.00000000	1693220699999	0.00000000	0	0.00000000	0.00000000	0
1693220700000	0.00799000	0.00799000	0.00799000	0.00799000	0.00000000	1693220759999	0.00000000	0	0.00000000	0.00000000	0
1693220760000	0.00798000	0.00798000	0.00798000	0.00798000	13004.49000000	1693220819999	103.77583020	1	0.00000000	0.00000000	0
1693220820000	0.00798000	0.00798000	0.00798000	0.00798000	0.00000000	1693220879999	0.00000000	0	0.00000000	0.00000000	0
1693220880000	0.00798000	0.00798000	0.00798000	0.00798000	0.00000000	1693220939999	0.00000000	0	0.00000000	0.00000000	0
1693220940000	0.00798000	0.00798000	0.00798000	0.00798000	0.00000000	1693220999999	0.00000000	0	0.00000000	0.00000000	0
1693221000000	0.00798000	0.00798000	0.00798000	0.00798000	0.00000000	1693221059999	0.00000000	0	0.00000000	0.00000000	0
1693221060000	0.00798000	0.00798000	0.00798000	0.00798000	5263.44000000	1693221119999	42.00225120	2	0.00000000	0.00000000	0
1693221120000	0.00798000	0.00798000	0.00798000	0.00798000	0.00000000	1693221179999	0.00000000	0	0.00000000	0.00000000	0
1693221180000	0.00798000	0.00798000	0.00798000	0.00798000	0.00000000	1693221239999	0.00000000	0	0.00000000	0.00000000	0
1693221240000	0.00798000	0.00798000	0.00798000	0.00798000	0.00000000	1693221299999	0.00000000	0	0.00000000	0.00000000	0
1693221300000	0.00798000	0.00798000	0.00798000	0.00798000	0.00000000	1693221359999	0.00000000	0	0.00000000	0.00000000	0
1693221360000	0.00798000	0.00798000	0.00798000	0.00798000	0.00000000	1693221419999	0.00000000	0	0.00000000	0.00000000	0
1693221420000	0.00798000	0.00798000	0.00798000	0.00798000	5266.29000000	1693221479999	42.02499420	2	5266.29000000	42.02499420	0
1693221480000	0.00798000	0.00798000	0.00798000	0.00798000	0.00000000	1693221539999	0.00000000	0	0.00000000	0.00000000	0
1693221540000	0.00798000	0.00798000	0.00798000	0.00798000	0.00000000	1693221599999	0.00000000	0	0.00000000	0.00000000	0
1693221600000	0.00800000	0.00800000	0.00800000	0.00800000	5265.34000000	1693221659999	42.12272000	2	5265.34000000	42.12272000	0
1693221660000	0.00800000	0.00800000	0.00800000	0.00800000	0.00000000	1693221719999	0.00000000	0	0.00000000	0.00000000	0
1693221720000	0.00801000	0.00802000	0.00801000	0.00802000	12136.85000000	1693221779999	97.28492150	5	10520.27000000	84.31994990	0
1693221780000	0.00802000	0.00802000	0.00802000	0.00802000	0.00000000	1693221839999	0.00000000	0	0.00000000	0.00000000	0
1693221840000	0.00802000	0.00802000	0.00802000	0.00802000	0.00000000	1693221899999	0.00000000	0	0.00000000	0.00000000	0
1693221900000	0.00802000	0.00802000	0.00802000	0.00802000	0.00000000	1693221959999	0.00000000	0	0.00000000	0.00000000	0
1693221960000	0.00802000	0.00802000	0.00802000	0.00802000	0.00000000	1693222019999	0.00000000	0	0.00000000	0.00000000	0
1693222020000	0.00802000	0.00802000	0.00802000	0.00802000	0.00000000	1693222079999	0.00000000	0	0.00000000	0.00000000	0
1693222080000	0.00802000	0.00802000	0.00802000	0.00802000	0.00000000	1693222139999	0.00000000	0	0.00000000	0.00000000	0
1693222140000	0.00802000	0.00802000	0.00802000	0.00802000	0.00000000	1693222199999	0.00000000	0	0.00000000	0.00000000	0
1693222200000	0.00802000	0.00802000	0.00802000	0.00802000	0.00000000	1693222259999	0.00000000	0	0.00000000	0.00000000	0
1693222260000	0.00802000	0.00802000	0.00802000	0.00802000	0.00000000	1693222319999	0.00000000	0	0.00000000	0.00000000	0
1693222320000	0.00802000	0.00802000	0.00802000	0.00802000	0.00000000	1693222379999	0.00000000	0	0.00000000	0.00000000	0
1693222380000	0.00802000	0.00802000	0.00802000	0.00802000	0.00000000	1693222439999	0.00000000	0	0.00000000	0.00000000	0
1693222440000	0.00802000	0.00802000	0.00802000	0.00802000	0.00000000	1693222499999	0.00000000	0	0.00000000	0.00000000	0
1693222500000	0.00802000	0.00802000	0.00802000	0.00802000	0.00000000	1693222559999	0.00000000	0	0.00000000	0.00000000	0
1693222560000	0.00802000	0.00802000	0.00802000	0.00802000	0.00000000	1693222619999	0.00000000	0	0.00000000	0.00000000	0
1693222620000	0.00801000	0.00801000	0.00801000	0.00801000	5255.91000000	1693222679999	42.09983910	2	0.00000000	0.00000000	0
1693222680000	0.00801000	0.00801000	0.00801000	0.00801000	0.00000000	1693222739999	0.00000000	0	0.00000000	0.00000000	0
1693222740000	0.00801000	0.00801000	0.00801000	0.00801000	0.00000000	1693222799999	0.00000000	0	0.00000000	0.00000000	0
1693222800000	0.00801000	0.00801000	0.00801000	0.00801000	0.00000000	1693222859999	0.00000000	0	0.00000000	0.00000000	0
1693222860000	0.00801000	0.00801000	0.00801000	0.00801000	0.00000000	1693222919999	0.00000000	0	0.00000000	0.00000000	0
1693222920000	0.00801000	0.00801000	0.00801000	0.00801000	0.00000000	1693222979999	0.00000000	0	0.00000000	0.00000000	0
1693222980000	0.00801000	0.00801000	0.00801000	0.00801000	0.00000000	1693223039999	0.00000000	0	0.00000000	0.00000000	0
1693223040000	0.00801000	0.00801000	0.00801000	0.00801000	0.00000000	1693223099999	0.00000000	0	0.00000000	0.00000000	0
1693223100000	0.00801000	0.00801000	0.00801000	0.00801000	0.00000000	1693223159999	0.00000000	0	0.00000000	0.00000000	0
1693223160000	0.00801000	0.00801000	0.00801000	0.00801000	0.00000000	1693223219999	0.00000000	0	0.00000000	0.00000000	0
1693223220000	0.00801000	0.00801000	0.00801000	0.00801000	0.00000000	1693223279999	0.00000000	0	0.00000000	0.00000000	0
1693223280000	0.00801000	0.00801000	0.00801000	0.00801000	0.00000000	1693223339999	0.00000000	0	0.00000000	0.00000000	0
1693223340000	0.00801000	0.00801000	0.00801000	0.00801000	0.00000000	1693223399999	0.00000000	0	0.00000000	0.00000000	0
1693223400000	0.00801000	0.00801000	0.00801000	0.00801000	0.00000000	1693223459999	0.00000000	0	0.00000000	0.00000000	0
1693223460000	0.00801000	0.00801000	0.00801000	0.00801000	0.00000000	1693223519999	0.00000000	0	0.00000000	0.00000000	0
1693223520000	0.00801000	0.00801000	0.00801000	0.00801000	0.00000000	1693223579999	0.00000000	0	0.00000000	0.00000000	0
1693223580000	0.00801000	0.00801000	0.00801000	0.00801000	0.00000000	1693223639999	0.00000000	0	0.00000000	0.00000000	0
1693223640000	0.00801000	0.00801000	0.00801000	0.00801000	0.00000000	1693223699999	0.00000000	0	0.00000000	0.00000000	0
1693223700000	0.00801000	0.00801000	0.00801000	0.00801000	0.00000000	1693223759999	0.00000000	0	0.00000000	0.00000000	0
1693223760000	0.00801000	0.00801000	0.00801000	0.00801000	0.00000000	1693223819999	0.00000000	0	0.00000000	0.00000000	0
1693223820000	0.00801000	0.00801000	0.00801000	0.00801000	0.00000000	1693223879999	0.00000000	0	0.00000000	0.00000000	0
1693223880000	0.00801000	0.00801000	0.00801000	0.00801000	0.00000000	1693223939999	0.00000000	0	0.00000000	0.00000000	0
1693223940000	0.00800000	0.00800000	0.00800000	0.00800000	10509.54000000	1693223999999	84.07632000	3	0.00000000	0.00000000	0
1693224000000	0.00800000	0.00800000	0.00800000	0.00800000	0.00000000	1693224059999	0.00000000	0	0.00000000	0.00000000	0
1693224060000	0.00800000	0.00800000	0.00800000	0.00800000	0.00000000	1693224119999	0.00000000	0	0.00000000	0.00000000	0
1693224120000	0.00799000	0.00799000	0.00798000	0.00798000	30017.93000000	1693224179999	239.59566900	3	0.00000000	0.00000000	0
1693224180000	0.00798000	0.00798000	0.00798000	0.00798000	0.00000000	1693224239999	0.00000000	0	0.00000000	0.00000000	0
1693224240000	0.00798000	0.00798000	0.00798000	0.00798000	0.00000000	1693224299999	0.00000000	0	0.00000000	0.00000000	0
1693224300000	0.00798000	0.00798000	0.00798000	0.00798000	0.00000000	1693224359999	0.00000000	0	0.00000000	0.00000000	0
1693224360000	0.00798000	0.00798000	0.00798000	0.00798000	0.00000000	1693224419999	0.00000000	0	0.00000000	0.00000000	0
1693224420000	0.00798000	0.00798000	0.00798000	0.00798000	0.00000000	1693224479999	0.00000000	0	0.00000000	0.00000000	0
1693224480000	0.00800000	0.00801000	0.00800000	0.00801000	10517.53000000	1693224539999	84.19281820	5	10517.53000000	84.19281820	0
1693224540000	0.00801000	0.00801000	0.00801000	0.00801000	0.00000000	1693224599999	0.00000000	0	0.00000000	0.00000000	0
1693224600000	0.00801000	0.00801000	0.00801000	0.00801000	0.00000000	1693224659999	0.00000000	0	0.00000000	0.00000000	0
1693224660000	0.00801000	0.00801000	0.00801000	0.00801000	0.00000000	1693224719999	0.00000000	0	0.00000000	0.00000000	0
1693224720000	0.00802000	0.00802000	0.00802000	0.00802000	5251.26000000	1693224779999	42.11510520	2	5251.26000000	42.11510520	0
1693224780000	0.00803000	0.00803000	0.00803000	0.00803000	7697.75000000	1693224839999	61.81293250	3	5247.49000000	42.13734470	0
1693224840000	0.00803000	0.00803000	0.00803000	0.00803000	0.00000000	1693224899999	0.00000000	0	0.00000000	0.00000000	0
1693224900000	0.00803000	0.00803000	0.00803000	0.00803000	0.00000000	1693224959999	0.00000000	0	0.00000000	0.00000000	0
1693224960000	0.00803000	0.00803000	0.00803000	0.00803000	0.00000000	1693225019999	0.00000000	0	0.00000000	0.00000000	0
1693225020000	0.00803000	0.00803000	0.00803000	0.00803000	0.00000000	1693225079999	0.00000000	0	0.00000000	0.00000000	0
1693225080000	0.00803000	0.00803000	0.00803000	0.00803000	23474.41000000	1693225139999	188.49951230	1	23474.41000000	188.49951230	0
1693225140000	0.00803000	0.00803000	0.00803000	0.00803000	0.00000000	1693225199999	0.00000000	0	0.00000000	0.00000000	0
1693225200000	0.00803000	0.00803000	0.00803000	0.00803000	0.00000000	1693225259999	0.00000000	0	0.00000000	0.00000000	0
1693225260000	0.00803000	0.00803000	0.00803000	0.00803000	0.00000000	1693225319999	0.00000000	0	0.00000000	0.00000000	0
1693225320000	0.00803000	0.00803000	0.00803000	0.00803000	0.00000000	1693225379999	0.00000000	0	0.00000000	0.00000000	0
1693225380000	0.00803000	0.00803000	0.00803000	0.00803000	0.00000000	1693225439999	0.00000000	0	0.00000000	0.00000000	0
1693225440000	0.00803000	0.00803000	0.00803000	0.00803000	0.00000000	1693225499999	0.00000000	0	0.00000000	0.00000000	0
1693225500000	0.00803000	0.00803000	0.00803000	0.00803000	1245.34000000	1693225559999	10.00008020	1	1245.34000000	10.00008020	0
1693225560000	0.00803000	0.00805000	0.00803000	0.00805000	38786.14000000	1693225619999	311.99936970	11	29853.65000000	240.18215010	0
1693225620000	0.00806000	0.00806000	0.00806000	0.00806000	2927.11000000	1693225679999	23.59250660	1	0.00000000	0.00000000	0
1693225680000	0.00806000	0.00806000	0.00806000	0.00806000	0.00000000	1693225739999	0.00000000	0	0.00000000	0.00000000	0
1693225740000	0.00806000	0.00806000	0.00806000	0.00806000	0.00000000	1693225799999	0.00000000	0	0.00000000	0.00000000	0
1693225800000	0.00806000	0.00806000	0.00806000	0.00806000	0.00000000	1693225859999	0.00000000	0	0.00000000	0.00000000	0
1693225860000	0.00806000	0.00806000	0.00806000	0.00806000	0.00000000	1693225919999	0.00000000	0	0.00000000	0.00000000	0
1693225920000	0.00806000	0.00806000	0.00806000	0.00806000	0.00000000	1693225979999	0.00000000	0	0.00000000	0.00000000	0
1693225980000	0.00806000	0.00806000	0.00806000	0.00806000	0.00000000	1693226039999	0.00000000	0	0.00000000	0.00000000	0
1693226040000	0.00806000	0.00806000	0.00806000	0.00806000	0.00000000	1693226099999	0.00000000	0	0.00000000	0.00000000	0
1693226100000	0.00806000	0.00806000	0.00806000	0.00806000	0.00000000	1693226159999	0.00000000	0	0.00000000	0.00000000	0
1693226160000	0.00806000	0.00806000	0.00806000	0.00806000	0.00000000	1693226219999	0.00000000	0	0.00000000	0.00000000	0
1693226220000	0.00806000	0.00806000	0.00806000	0.00806000	0.00000000	1693226279999	0.00000000	0	0.00000000	0.00000000	0
1693226280000	0.00806000	0.00806000	0.00806000	0.00806000	0.00000000	1693226339999	0.00000000	0	0.00000000	0.00000000	0
1693226340000	0.00806000	0.00806000	0.00806000	0.00806000	0.00000000	1693226399999	0.00000000	0	0.00000000	0.00000000	0
1693226400000	0.00806000	0.00806000	0.00806000	0.00806000	0.00000000	1693226459999	0.00000000	0	0.00000000	0.00000000	0
1693226460000	0.00806000	0.00806000	0.00806000	0.00806000	0.00000000	1693226519999	0.00000000	0	0.00000000	0.00000000	0
1693226520000	0.00806000	0.00806000	0.00806000	0.00806000	0.00000000	1693226579999	0.00000000	0	0.00000000	0.00000000	0
1693226580000	0.00806000	0.00806000	0.00806000	0.00806000	0.00000000	1693226639999	0.00000000	0	0.00000000	0.00000000	0
1693226640000	0.00806000	0.00806000	0.00806000	0.00806000	0.00000000	1693226699999	0.00000000	0	0.00000000	0.00000000	0
1693226700000	0.00804000	0.00804000	0.00804000	0.00804000	5222.38000000	1693226759999	41.98793520	2	0.00000000	0.00000000	0
1693226760000	0.00804000	0.00804000	0.00804000	0.00804000	0.00000000	1693226819999	0.00000000	0	0.00000000	0.00000000	0
1693226820000	0.00804000	0.00804000	0.00804000	0.00804000	0.00000000	1693226879999	0.00000000	0	0.00000000	0.00000000	0
1693226880000	0.00804000	0.00804000	0.00804000	0.00804000	0.00000000	1693226939999	0.00000000	0	0.00000000	0.00000000	0
1693226940000	0.00804000	0.00804000	0.00804000	0.00804000	0.00000000	1693226999999	0.00000000	0	0.00000000	0.00000000	0
1693227000000	0.00804000	0.00804000	0.00804000	0.00804000	0.00000000	1693227059999	0.00000000	0	0.00000000	0.00000000	0
1693227060000	0.00804000	0.00804000	0.00804000	0.00804000	0.00000000	1693227119999	0.00000000	0	0.00000000	0.00000000	0
1693227120000	0.00804000	0.00804000	0.00804000	0.00804000	0.00000000	1693227179999	0.00000000	0	0.00000000	0.00000000	0
1693227180000	0.00804000	0.00804000	0.00804000	0.00804000	0.00000000	1693227239999	0.00000000	0	0.00000000	0.00000000	0
1693227240000	0.00804000	0.00804000	0.00804000	0.00804000	0.00000000	1693227299999	0.00000000	0	0.00000000	0.00000000	0
1693227300000	0.00804000	0.00804000	0.00804000	0.00804000	0.00000000	1693227359999	0.00000000	0	0.00000000	0.00000000	0
1693227360000	0.00804000	0.00804000	0.00804000	0.00804000	0.00000000	1693227419999	0.00000000	0	0.00000000	0.00000000	0
1693227420000	0.00804000	0.00804000	0.00804000	0.00804000	0.00000000	1693227479999	0.00000000	0	0.00000000	0.00000000	0
1693227480000	0.00804000	0.00804000	0.00804000	0.00804000	0.00000000	1693227539999	0.00000000	0	0.00000000	0.00000000	0
1693227540000	0.00804000	0.00804000	0.00804000	0.00804000	0.00000000	1693227599999	0.00000000	0	0.00000000	0.00000000	0
1693227600000	0.00804000	0.00804000	0.00804000	0.00804000	0.00000000	1693227659999	0.00000000	0	0.00000000	0.00000000	0
1693227660000	0.00804000	0.00804000	0.00804000	0.00804000	0.00000000	1693227719999	0.00000000	0	0.00000000	0.00000000	0
1693227720000	0.00804000	0.00804000	0.00804000	0.00804000	0.00000000	1693227779999	0.00000000	0	0.00000000	0.00000000	0
1693227780000	0.00804000	0.00804000	0.00804000	0.00804000	0.00000000	1693227839999	0.00000000	0	0.00000000	0.00000000	0
1693227840000	0.00804000	0.00804000	0.00804000	0.00804000	0.00000000	1693227899999	0.00000000	0	0.00000000	0.00000000	0
1693227900000	0.00804000	0.00804000	0.00804000	0.00804000	0.00000000	1693227959999	0.00000000	0	0.00000000	0.00000000	0
1693227960000	0.00804000	0.00804000	0.00804000	0.00804000	0.00000000	1693228019999	0.00000000	0	0.00000000	0.00000000	0
1693228020000	0.00803000	0.00803000	0.00803000	0.00803000	5226.11000000	1693228079999	41.96566330	2	0.00000000	0.00000000	0
1693228080000	0.00803000	0.00803000	0.00803000	0.00803000	0.00000000	1693228139999	0.00000000	0	0.00000000	0.00000000	0
1693228140000	0.00803000	0.00803000	0.00803000	0.00803000	0.00000000	1693228199999	0.00000000	0	0.00000000	0.00000000	0
1693228200000	0.00803000	0.00803000	0.00803000	0.00803000	0.00000000	1693228259999	0.00000000	0	0.00000000	0.00000000	0
1693228260000	0.00803000	0.00803000	0.00803000	0.00803000	0.00000000	1693228319999	0.00000000	0	0.00000000	0.00000000	0
1693228320000	0.00803000	0.00803000	0.00803000	0.00803000	0.00000000	1693228379999	0.00000000	0	0.00000000	0.00000000	0
1693228380000	0.00803000	0.00803000	0.00803000	0.00803000	0.00000000	1693228439999	0.00000000	0	0.00000000	0.00000000	0
1693228440000	0.00803000	0.00803000	0.00803000	0.00803000	0.00000000	1693228499999	0.00000000	0	0.00000000	0.00000000	0
1693228500000	0.00803000	0.00803000	0.00803000	0.00803000	0.00000000	1693228559999	0.00000000	0	0.00000000	0.00000000	0
1693228560000	0.00802000	0.00803000	0.00802000	0.00803000	10478.24000000	1693228619999	84.08788540	4	5240.06000000	42.07768180	0
1693228620000	0.00803000	0.00803000	0.00803000	0.00803000	0.00000000	1693228679999	0.00000000	0	0.00000000	0.00000000	0
1693228680000	0.00803000	0.00803000	0.00803000	0.00803000	0.00000000	1693228739999	0.00000000	0	0.00000000	0.00000000	0
1693228740000	0.00803000	0.00803000	0.00803000	0.00803000	0.00000000	1693228799999	0.00000000	0	0.00000000	0.00000000	0
1693228800000	0.00803000	0.00803000	0.00803000	0.00803000	0.00000000	1693228859999	0.00000000	0	0.00000000	0.00000000	0
1693228860000	0.00803000	0.00803000	0.00803000	0.00803000	0.00000000	1693228919999	0.00000000	0	0.00000000	0.00000000	0
1693228920000	0.00803000	0.00803000	0.00803000	0.00803000	0.00000000	1693228979999	0.00000000	0	0.00000000	0.00000000	0
1693228980000	0.00803000	0.00803000	0.00803000	0.00803000	0.00000000	1693229039999	0.00000000	0	0.00000000	0.00000000	0
1693229040000	0.00803000	0.00803000	0.00803000	0.00803000	0.00000000	1693229099999	0.00000000	0	0.00000000	0.00000000	0
1693229100000	0.00803000	0.00803000	0.00803000	0.00803000	0.00000000	1693229159999	0.00000000	0	0.00000000	0.00000000	0
1693229160000	0.00803000	0.00803000	0.00803000	0.00803000	0.00000000	1693229219999	0.00000000	0	0.00000000	0.00000000	0
1693229220000	0.00803000	0.00803000	0.00803000	0.00803000	0.00000000	1693229279999	0.00000000	0	0.00000000	0.00000000	0
1693229280000	0.00803000	0.00803000	0.00803000	0.00803000	0.00000000	1693229339999	0.00000000	0	0.00000000	0.00000000	0
1693229340000	0.00803000	0.00803000	0.00803000	0.00803000	0.00000000	1693229399999	0.00000000	0	0.00000000	0.00000000	0
1693229400000	0.00803000	0.00803000	0.00803000	0.00803000	0.00000000	1693229459999	0.00000000	0	0.00000000	0.00000000	0
1693229460000	0.00803000	0.00803000	0.00803000	0.00803000	0.00000000	1693229519999	0.00000000	0	0.00000000	0.00000000	0
1693229520000	0.00803000	0.00803000	0.00803000	0.00803000	0.00000000	1693229579999	0.00000000	0	0.00000000	0.00000000	0
1693229580000	0.00804000	0.00808000	0.00804000	0.00808000	80521.01000000	1693229639999	649.99995680	10	80521.01000000	649.99995680	0
1693229640000	0.00808000	0.00808000	0.00808000	0.00808000	0.00000000	1693229699999	0.00000000	0	0.00000000	0.00000000	0
1693229700000	0.00808000	0.00808000	0.00808000	0.00808000	0.00000000	1693229759999	0.00000000	0	0.00000000	0.00000000	0
1693229760000	0.00808000	0.00808000	0.00808000	0.00808000	0.00000000	1693229819999	0.00000000	0	0.00000000	0.00000000	0
1693229820000	0.00805000	0.00805000	0.00805000	0.00805000	5237.25000000	1693229879999	42.15986250	2	5237.25000000	42.15986250	0
1693229880000	0.00805000	0.00805000	0.00805000	0.00805000	0.00000000	1693229939999	0.00000000	0	0.00000000	0.00000000	0
1693229940000	0.00805000	0.00805000	0.00805000	0.00805000	0.00000000	1693229999999	0.00000000	0	0.00000000	0.00000000	0
1693230000000	0.00805000	0.00805000	0.00805000	0.00805000	0.00000000	1693230059999	0.00000000	0	0.00000000	0.00000000	0
1693230060000	0.00805000	0.00805000	0.00805000	0.00805000	0.00000000	1693230119999	0.00000000	0	0.00000000	0.00000000	0
1693230120000	0.00805000	0.00805000	0.00805000	0.00805000	0.00000000	1693230179999	0.00000000	0	0.00000000	0.00000000	0
1693230180000	0.00805000	0.00805000	0.00805000	0.00805000	0.00000000	1693230239999	0.00000000	0	0.00000000	0.00000000	0
1693230240000	0.00805000	0.00805000	0.00805000	0.00805000	0.00000000	1693230299999	0.00000000	0	0.00000000	0.00000000	0
1693230300000	0.00805000	0.00805000	0.00805000	0.00805000	0.00000000	1693230359999	0.00000000	0	0.00000000	0.00000000	0
1693230360000	0.00805000	0.00805000	0.00805000	0.00805000	0.00000000	1693230419999	0.00000000	0	0.00000000	0.00000000	0
1693230420000	0.00805000	0.00805000	0.00805000	0.00805000	0.00000000	1693230479999	0.00000000	0	0.00000000	0.00000000	0
1693230480000	0.00805000	0.00805000	0.00805000	0.00805000	0.00000000	1693230539999	0.00000000	0	0.00000000	0.00000000	0
1693230540000	0.00805000	0.00805000	0.00805000	0.00805000	0.00000000	1693230599999	0.00000000	0	0.00000000	0.00000000	0
1693230600000	0.00805000	0.00805000	0.00805000	0.00805000	0.00000000	1693230659999	0.00000000	0	0.00000000	0.00000000	0
1693230660000	0.00805000	0.00805000	0.00805000	0.00805000	0.00000000	1693230719999	0.00000000	0	0.00000000	0.00000000	0
1693230720000	0.00805000	0.00805000	0.00805000	0.00805000	0.00000000	1693230779999	0.00000000	0	0.00000000	0.00000000	0
1693230780000	0.00805000	0.00805000	0.00805000	0.00805000	0.00000000	1693230839999	0.00000000	0	0.00000000	0.00000000	0
1693230840000	0.00805000	0.00805000	0.00805000	0.00805000	0.00000000	1693230899999	0.00000000	0	0.00000000	0.00000000	0
1693230900000	0.00805000	0.00805000	0.00805000	0.00805000	0.00000000	1693230959999	0.00000000	0	0.00000000	0.00000000	0
1693230960000	0.00805000	0.00805000	0.00805000	0.00805000	0.00000000	1693231019999	0.00000000	0	0.00000000	0.00000000	0
1693231020000	0.00805000	0.00805000	0.00805000	0.00805000	0.00000000	1693231079999	0.00000000	0	0.00000000	0.00000000	0
1693231080000	0.00805000	0.00805000	0.00805000	0.00805000	0.00000000	1693231139999	0.00000000	0	0.00000000	0.00000000	0
1693231140000	0.00805000	0.00805000	0.00805000	0.00805000	0.00000000	1693231199999	0.00000000	0	0.00000000	0.00000000	0
1693231200000	0.00804000	0.00804000	0.00804000	0.00804000	1500.30000000	1693231259999	12.06241200	1	0.00000000	0.00000000	0
1693231260000	0.00804000	0.00804000	0.00804000	0.00804000	0.00000000	1693231319999	0.00000000	0	0.00000000	0.00000000	0
1693231320000	0.00804000	0.00804000	0.00804000	0.00804000	0.00000000	1693231379999	0.00000000	0	0.00000000	0.00000000	0
1693231380000	0.00804000	0.00804000	0.00804000	0.00804000	0.00000000	1693231439999	0.00000000	0	0.00000000	0.00000000	0
1693231440000	0.00804000	0.00804000	0.00804000	0.00804000	0.00000000	1693231499999	0.00000000	0	0.00000000	0.00000000	0
1693231500000	0.00804000	0.00804000	0.00804000	0.00804000	0.00000000	1693231559999	0.00000000	0	0.00000000	0.00000000	0
1693231560000	0.00804000	0.00804000	0.00804000	0.00804000	0.00000000	1693231619999	0.00000000	0	0.00000000	0.00000000	0
1693231620000	0.00804000	0.00804000	0.00804000	0.00804000	0.00000000	1693231679999	0.00000000	0	0.00000000	0.00000000	0
1693231680000	0.00804000	0.00804000	0.00804000	0.00804000	0.00000000	1693231739999	0.00000000	0	0.00000000	0.00000000	0
1693231740000	0.00804000	0.00804000	0.00804000	0.00804000	0.00000000	1693231799999	0.00000000	0	0.00000000	0.00000000	0
1693231800000	0.00804000	0.00804000	0.00804000	0.00804000	0.00000000	1693231859999	0.00000000	0	0.00000000	0.00000000	0
1693231860000	0.00804000	0.00804000	0.00804000	0.00804000	0.00000000	1693231919999	0.00000000	0	0.00000000	0.00000000	0
1693231920000	0.00804000	0.00804000	0.00804000	0.00804000	0.00000000	1693231979999	0.00000000	0	0.00000000	0.00000000	0
1693231980000	0.00804000	0.00804000	0.00804000	0.00804000	0.00000000	1693232039999	0.00000000	0	0.00000000	0.00000000	0
1693232040000	0.00804000	0.00804000	0.00804000	0.00804000	0.00000000	1693232099999	0.00000000	0	0.00000000	0.00000000	0
1693232100000	0.00804000	0.00804000	0.00804000	0.00804000	0.00000000	1693232159999	0.00000000	0	0.00000000	0.00000000	0
1693232160000	0.00804000	0.00804000	0.00804000	0.00804000	0.00000000	1693232219999	0.00000000	0	0.00000000	0.00000000	0
1693232220000	0.00804000	0.00804000	0.00804000	0.00804000	0.00000000	1693232279999	0.00000000	0	0.00000000	0.00000000	0
1693232280000	0.00805000	0.00805000	0.00805000	0.00805000	4968.94000000	1693232339999	39.99996700	3	4968.94000000	39.99996700	0
1693232340000	0.00805000	0.00805000	0.00805000	0.00805000	0.00000000	1693232399999	0.00000000	0	0.00000000	0.00000000	0
1693232400000	0.00805000	0.00805000	0.00805000	0.00805000	0.00000000	1693232459999	0.00000000	0	0.00000000	0.00000000	0
1693232460000	0.00805000	0.00805000	0.00805000	0.00805000	0.00000000	1693232519999	0.00000000	0	0.00000000	0.00000000	0
1693232520000	0.00805000	0.00805000	0.00805000	0.00805000	0.00000000	1693232579999	0.00000000	0	0.00000000	0.00000000	0
1693232580000	0.00805000	0.00805000	0.00805000	0.00805000	0.00000000	1693232639999	0.00000000	0	0.00000000	0.00000000	0
1693232640000	0.00805000	0.00805000	0.00805000	0.00805000	0.00000000	1693232699999	0.00000000	0	0.00000000	0.00000000	0
1693232700000	0.00805000	0.00805000	0.00805000	0.00805000	0.00000000	1693232759999	0.00000000	0	0.00000000	0.00000000	0
1693232760000	0.00805000	0.00805000	0.00805000	0.00805000	0.00000000	1693232819999	0.00000000	0	0.00000000	0.00000000	0
1693232820000	0.00805000	0.00805000	0.00805000	0.00805000	0.00000000	1693232879999	0.00000000	0	0.00000000	0.00000000	0
1693232880000	0.00805000	0.00805000	0.00805000	0.00805000	0.00000000	1693232939999	0.00000000	0	0.00000000	0.00000000	0
1693232940000	0.00805000	0.00805000	0.00805000	0.00805000	0.00000000	1693232999999	0.00000000	0	0.00000000	0.00000000	0
1693233000000	0.00805000	0.00805000	0.00805000	0.00805000	0.00000000	1693233059999	0.00000000	0	0.00000000	0.00000000	0
1693233060000	0.00805000	0.00805000	0.00805000	0.00805000	0.00000000	1693233119999	0.00000000	0	0.00000000	0.00000000	0
1693233120000	0.00805000	0.00805000	0.00805000	0.00805000	0.00000000	1693233179999	0.00000000	0	0.00000000	0.00000000	0
1693233180000	0.00805000	0.00805000	0.00805000	0.00805000	0.00000000	1693233239999	0.00000000	0	0.00000000	0.00000000	0
1693233240000	0.00805000	0.00805000	0.00805000	0.00805000	0.00000000	1693233299999	0.00000000	0	0.00000000	0.00000000	0
1693233300000	0.00805000	0.00805000	0.00805000	0.00805000	0.00000000	1693233359999	0.00000000	0	0.00000000	0.00000000	0
1693233360000	0.00805000	0.00805000	0.00805000	0.00805000	0.00000000	1693233419999	0.00000000	0	0.00000000	0.00000000	0
1693233420000	0.00805000	0.00805000	0.00805000	0.00805000	0.00000000	1693233479999	0.00000000	0	0.00000000	0.00000000	0
1693233480000	0.00805000	0.00805000	0.00805000	0.00805000	0.00000000	1693233539999	0.00000000	0	0.00000000	0.00000000	0
1693233540000	0.00805000	0.00805000	0.00805000	0.00805000	0.00000000	1693233599999	0.00000000	0	0.00000000	0.00000000	0
1693233600000	0.00805000	0.00805000	0.00805000	0.00805000	0.00000000	1693233659999	0.00000000	0	0.00000000	0.00000000	0
1693233660000	0.00805000	0.00805000	0.00805000	0.00805000	0.00000000	1693233719999	0.00000000	0	0.00000000	0.00000000	0
1693233720000	0.00805000	0.00805000	0.00805000	0.00805000	0.00000000	1693233779999	0.00000000	0	0.00000000	0.00000000	0
1693233780000	0.00805000	0.00805000	0.00805000	0.00805000	0.00000000	1693233839999	0.00000000	0	0.00000000	0.00000000	0
1693233840000	0.00805000	0.00805000	0.00805000	0.00805000	0.00000000	1693233899999	0.00000000	0	0.00000000	0.00000000	0
1693233900000	0.00805000	0.00805000	0.00805000	0.00805000	0.00000000	1693233959999	0.00000000	0	0.00000000	0.00000000	0
1693233960000	0.00805000	0.00805000	0.00805000	0.00805000	0.00000000	1693234019999	0.00000000	0	0.00000000	0.00000000	0
1693234020000	0.00805000	0.00805000	0.00805000	0.00805000	0.00000000	1693234079999	0.00000000	0	0.00000000	0.00000000	0
1693234080000	0.00805000	0.00805000	0.00805000	0.00805000	0.00000000	1693234139999	0.00000000	0	0.00000000	0.00000000	0
1693234140000	0.00805000	0.00805000	0.00805000	0.00805000	0.00000000	1693234199999	0.00000000	0	0.00000000	0.00000000	0
1693234200000	0.00805000	0.00805000	0.00805000	0.00805000	0.00000000	1693234259999	0.00000000	0	0.00000000	0.00000000	0
1693234260000	0.00805000	0.00805000	0.00805000	0.00805000	0.00000000	1693234319999	0.00000000	0	0.00000000	0.00000000	0
1693234320000	0.00805000	0.00805000	0.00805000	0.00805000	28306.39000000	1693234379999	227.86643950	2	28306.39000000	227.86643950	0
1693234380000	0.00805000	0.00805000	0.00805000	0.00805000	0.00000000	1693234439999	0.00000000	0	0.00000000	0.00000000	0
1693234440000	0.00805000	0.00805000	0.00805000	0.00805000	0.00000000	1693234499999	0.00000000	0	0.00000000	0.00000000	0
1693234500000	0.00805000	0.00805000	0.00805000	0.00805000	0.00000000	1693234559999	0.00000000	0	0.00000000	0.00000000	0
1693234560000	0.00805000	0.00805000	0.00805000	0.00805000	2485.02000000	1693234619999	20.00441100	1	2485.02000000	20.00441100	0
1693234620000	0.00805000	0.00805000	0.00805000	0.00805000	0.00000000	1693234679999	0.00000000	0	0.00000000	0.00000000	0
1693234680000	0.00805000	0.00805000	0.00805000	0.00805000	0.00000000	1693234739999	0.00000000	0	0.00000000	0.00000000	0
1693234740000	0.00805000	0.00805000	0.00805000	0.00805000	0.00000000	1693234799999	0.00000000	0	0.00000000	0.00000000	0
1693234800000	0.00805000	0.00805000	0.00805000	0.00805000	0.00000000	1693234859999	0.00000000	0	0.00000000	0.00000000	0
1693234860000	0.00805000	0.00805000	0.00805000	0.00805000	0.00000000	1693234919999	0.00000000	0	0.00000000	0.00000000	0
1693234920000	0.00804000	0.00804000	0.00804000	0.00804000	12376.24000000	1693234979999	99.50496960	2	0.00000000	0.00000000	0
1693234980000	0.00804000	0.00804000	0.00804000	0.00804000	0.00000000	1693235039999	0.00000000	0	0.00000000	0.00000000	0
1693235040000	0.00804000	0.00804000	0.00804000	0.00804000	0.00000000	1693235099999	0.00000000	0	0.00000000	0.00000000	0
1693235100000	0.00804000	0.00804000	0.00804000	0.00804000	0.00000000	1693235159999	0.00000000	0	0.00000000	0.00000000	0
1693235160000	0.00805000	0.00805000	0.00805000	0.00805000	12348.50000000	1693235219999	99.40542500	1	12348.50000000	99.40542500	0
1693235220000	0.00805000	0.00805000	0.00805000	0.00805000	0.00000000	1693235279999	0.00000000	0	0.00000000	0.00000000	0
1693235280000	0.00805000	0.00805000	0.00805000	0.00805000	0.00000000	1693235339999	0.00000000	0	0.00000000	0.00000000	0
1693235340000	0.00805000	0.00805000	0.00805000	0.00805000	0.00000000	1693235399999	0.00000000	0	0.00000000	0.00000000	0
1693235400000	0.00805000	0.00805000	0.00805000	0.00805000	0.00000000	1693235459999	0.00000000	0	0.00000000	0.00000000	0
1693235460000	0.00805000	0.00805000	0.00805000	0.00805000	0.00000000	1693235519999	0.00000000	0	0.00000000	0.00000000	0
1693235520000	0.00805000	0.00805000	0.00805000	0.00805000	0.00000000	1693235579999	0.00000000	0	0.00000000	0.00000000	0
1693235580000	0.00805000	0.00805000	0.00805000	0.00805000	0.00000000	1693235639999	0.00000000	0	0.00000000	0.00000000	0
1693235640000	0.00805000	0.00805000	0.00805000	0.00805000	0.00000000	1693235699999	0.00000000	0	0.00000000	0.00000000	0
1693235700000	0.00805000	0.00805000	0.00805000	0.00805000	0.00000000	1693235759999	0.00000000	0	0.00000000	0.00000000	0
1693235760000	0.00805000	0.00805000	0.00805000	0.00805000	0.00000000	1693235819999	0.00000000	0	0.00000000	0.00000000	0
1693235820000	0.00805000	0.00805000	0.00805000	0.00805000	0.00000000	1693235879999	0.00000000	0	0.00000000	0.00000000	0
1693235880000	0.00805000	0.00805000	0.00805000	0.00805000	0.00000000	1693235939999	0.00000000	0	0.00000000	0.00000000	0
1693235940000	0.00805000	0.00805000	0.00805000	0.00805000	0.00000000	1693235999999	0.00000000	0	0.00000000	0.00000000	0
1693236000000	0.00805000	0.00805000	0.00805000	0.00805000	0.00000000	1693236059999	0.00000000	0	0.00000000	0.00000000	0
1693236060000	0.00805000	0.00805000	0.00805000	0.00805000	0.00000000	1693236119999	0.00000000	0	0.00000000	0.00000000	0
1693236120000	0.00805000	0.00805000	0.00805000	0.00805000	0.00000000	1693236179999	0.00000000	0	0.00000000	0.00000000	0
1693236180000	0.00805000	0.00805000	0.00805000	0.00805000	0.00000000	1693236239999	0.00000000	0	0.00000000	0.00000000	0
1693236240000	0.00805000	0.00805000	0.00805000	0.00805000	16783.80000000	1693236299999	135.10959000	1	16783.80000000	135.10959000	0
1693236300000	0.00805000	0.00805000	0.00805000	0.00805000	0.00000000	1693236359999	0.00000000	0	0.00000000	0.00000000	0
1693236360000	0.00805000	0.00805000	0.00805000	0.00805000	0.00000000	1693236419999	0.00000000	0	0.00000000	0.00000000	0
1693236420000	0.00805000	0.00805000	0.00805000	0.00805000	0.00000000	1693236479999	0.00000000	0	0.00000000	0.00000000	0
1693236480000	0.00805000	0.00805000	0.00805000	0.00805000	0.00000000	1693236539999	0.00000000	0	0.00000000	0.00000000	0
1693236540000	0.00805000	0.00805000	0.00805000	0.00805000	0.00000000	1693236599999	0.00000000	0	0.00000000	0.00000000	0
1693236600000	0.00805000	0.00805000	0.00805000	0.00805000	0.00000000	1693236659999	0.00000000	0	0.00000000	0.00000000	0
1693236660000	0.00805000	0.00805000	0.00805000	0.00805000	0.00000000	1693236719999	0.00000000	0	0.00000000	0.00000000	0
1693236720000	0.00805000	0.00805000	0.00805000	0.00805000	0.00000000	1693236779999	0.00000000	0	0.00000000	0.00000000	0
1693236780000	0.00805000	0.00805000	0.00805000	0.00805000	0.00000000	1693236839999	0.00000000	0	0.00000000	0.00000000	0
1693236840000	0.00805000	0.00805000	0.00805000	0.00805000	0.00000000	1693236899999	0.00000000	0	0.00000000	0.00000000	0
1693236900000	0.00805000	0.00805000	0.00805000	0.00805000	0.00000000	1693236959999	0.00000000	0	0.00000000	0.00000000	0
1693236960000	0.00805000	0.00805000	0.00805000	0.00805000	45965.67000000	1693237019999	370.02364350	5	45965.67000000	370.02364350	0
1693237020000	0.00805000	0.00805000	0.00805000	0.00805000	0.00000000	1693237079999	0.00000000	0	0.00000000	0.00000000	0
1693237080000	0.00805000	0.00805000	0.00805000	0.00805000	0.00000000	1693237139999	0.00000000	0	0.00000000	0.00000000	0
1693237140000	0.00805000	0.00805000	0.00805000	0.00805000	0.00000000	1693237199999	0.00000000	0	0.00000000	0.00000000	0
1693237200000	0.00805000	0.00805000	0.00805000	0.00805000	0.00000000	1693237259999	0.00000000	0	0.00000000	0.00000000	0
1693237260000	0.00805000	0.00805000	0.00805000	0.00805000	0.00000000	1693237319999	0.00000000	0	0.00000000	0.00000000	0
1693237320000	0.00805000	0.00805000	0.00805000	0.00805000	0.00000000	1693237379999	0.00000000	0	0.00000000	0.00000000	0
1693237380000	0.00805000	0.00805000	0.00805000	0.00805000	0.00000000	1693237439999	0.00000000	0	0.00000000	0.00000000	0
1693237440000	0.00805000	0.00805000	0.00805000	0.00805000	0.00000000	1693237499999	0.00000000	0	0.00000000	0.00000000	0
1693237500000	0.00805000	0.00805000	0.00805000	0.00805000	0.00000000	1693237559999	0.00000000	0	0.00000000	0.00000000	0
1693237560000	0.00805000	0.00805000	0.00805000	0.00805000	0.00000000	1693237619999	0.00000000	0	0.00000000	0.00000000	0
1693237620000	0.00805000	0.00807000	0.00805000	0.00807000	35133.23000000	1693237679999	283.42077330	4	29913.59000000	241.40267130	0
1693237680000	0.00807000	0.00807000	0.00807000	0.00807000	0.00000000	1693237739999	0.00000000	0	0.00000000	0.00000000	0
1693237740000	0.00807000	0.00807000	0.00807000	0.00807000	0.00000000	1693237799999	0.00000000	0	0.00000000	0.00000000	0
1693237800000	0.00805000	0.00805000	0.00805000	0.00805000	5220.57000000	1693237859999	42.02558850	2	0.00000000	0.00000000	0
1693237860000	0.00805000	0.00805000	0.00805000	0.00805000	0.00000000	1693237919999	0.00000000	0	0.00000000	0.00000000	0
1693237920000	0.00805000	0.00805000	0.00805000	0.00805000	0.00000000	1693237979999	0.00000000	0	0.00000000	0.00000000	0
1693237980000	0.00805000	0.00805000	0.00805000	0.00805000	0.00000000	1693238039999	0.00000000	0	0.00000000	0.00000000	0
1693238040000	0.00805000	0.00805000	0.00805000	0.00805000	0.00000000	1693238099999	0.00000000	0	0.00000000	0.00000000	0
1693238100000	0.00805000	0.00805000	0.00805000	0.00805000	0.00000000	1693238159999	0.00000000	0	0.00000000	0.00000000	0
1693238160000	0.00804000	0.00804000	0.00804000	0.00804000	5220.56000000	1693238219999	41.97330240	2	0.00000000	0.00000000	0
1693238220000	0.00804000	0.00804000	0.00804000	0.00804000	0.00000000	1693238279999	0.00000000	0	0.00000000	0.00000000	0
1693238280000	0.00804000	0.00804000	0.00804000	0.00804000	0.00000000	1693238339999	0.00000000	0	0.00000000	0.00000000	0
1693238340000	0.00804000	0.00804000	0.00804000	0.00804000	0.00000000	1693238399999	0.00000000	0	0.00000000	0.00000000	0
1693238400000	0.00804000	0.00804000	0.00804000	0.00804000	0.00000000	1693238459999	0.00000000	0	0.00000000	0.00000000	0
1693238460000	0.00804000	0.00804000	0.00804000	0.00804000	0.00000000	1693238519999	0.00000000	0	0.00000000	0.00000000	0
1693238520000	0.00804000	0.00804000	0.00804000	0.00804000	0.00000000	1693238579999	0.00000000	0	0.00000000	0.00000000	0
1693238580000	0.00804000	0.00804000	0.00804000	0.00804000	0.00000000	1693238639999	0.00000000	0	0.00000000	0.00000000	0
1693238640000	0.00804000	0.00804000	0.00804000	0.00804000	0.00000000	1693238699999	0.00000000	0	0.00000000	0.00000000	0
1693238700000	0.00804000	0.00804000	0.00804000	0.00804000	0.00000000	1693238759999	0.00000000	0	0.00000000	0.00000000	0
1693238760000	0.00804000	0.00804000	0.00804000	0.00804000	0.00000000	1693238819999	0.00000000	0	0.00000000	0.00000000	0
1693238820000	0.00804000	0.00804000	0.00804000	0.00804000	0.00000000	1693238879999	0.00000000	0	0.00000000	0.00000000	0
1693238880000	0.00804000	0.00804000	0.00804000	0.00804000	0.00000000	1693238939999	0.00000000	0	0.00000000	0.00000000	0
1693238940000	0.00804000	0.00804000	0.00804000	0.00804000	0.00000000	1693238999999	0.00000000	0	0.00000000	0.00000000	0
1693239000000	0.00804000	0.00804000	0.00804000	0.00804000	0.00000000	1693239059999	0.00000000	0	0.00000000	0.00000000	0
1693239060000	0.00804000	0.00804000	0.00804000	0.00804000	0.00000000	1693239119999	0.00000000	0	0.00000000	0.00000000	0
1693239120000	0.00804000	0.00804000	0.00804000	0.00804000	0.00000000	1693239179999	0.00000000	0	0.00000000	0.00000000	0
1693239180000	0.00804000	0.00804000	0.00804000	0.00804000	0.00000000	1693239239999	0.00000000	0	0.00000000	0.00000000	0
1693239240000	0.00804000	0.00804000	0.00804000	0.00804000	0.00000000	1693239299999	0.00000000	0	0.00000000	0.00000000	0
1693239300000	0.00804000	0.00804000	0.00804000	0.00804000	0.00000000	1693239359999	0.00000000	0	0.00000000	0.00000000	0
1693239360000	0.00804000	0.00804000	0.00804000	0.00804000	0.00000000	1693239419999	0.00000000	0	0.00000000	0.00000000	0
1693239420000	0.00803000	0.00803000	0.00803000	0.00803000	6521.33000000	1693239479999	52.36627990	3	0.00000000	0.00000000	0
1693239480000	0.00803000	0.00803000	0.00803000	0.00803000	0.00000000	1693239539999	0.00000000	0	0.00000000	0.00000000	0
1693239540000	0.00803000	0.00803000	0.00803000	0.00803000	0.00000000	1693239599999	0.00000000	0	0.00000000	0.00000000	0
1693239600000	0.00803000	0.00803000	0.00803000	0.00803000	0.00000000	1693239659999	0.00000000	0	0.00000000	0.00000000	0
1693239660000	0.00803000	0.00803000	0.00803000	0.00803000	0.00000000	1693239719999	0.00000000	0	0.00000000	0.00000000	0
1693239720000	0.00803000	0.00803000	0.00803000	0.00803000	0.00000000	1693239779999	0.00000000	0	0.00000000	0.00000000	0
1693239780000	0.00803000	0.00803000	0.00803000	0.00803000	0.00000000	1693239839999	0.00000000	0	0.00000000	0.00000000	0
1693239840000	0.00803000	0.00803000	0.00803000	0.00803000	0.00000000	1693239899999	0.00000000	0	0.00000000	0.00000000	0
1693239900000	0.00803000	0.00803000	0.00803000	0.00803000	0.00000000	1693239959999	0.00000000	0	0.00000000	0.00000000	0
1693239960000	0.00803000	0.00803000	0.00803000	0.00803000	0.00000000	1693240019999	0.00000000	0	0.00000000	0.00000000	0
1693240020000	0.00803000	0.00803000	0.00803000	0.00803000	0.00000000	1693240079999	0.00000000	0	0.00000000	0.00000000	0
1693240080000	0.00803000	0.00803000	0.00803000	0.00803000	0.00000000	1693240139999	0.00000000	0	0.00000000	0.00000000	0
1693240140000	0.00803000	0.00803000	0.00803000	0.00803000	0.00000000	1693240199999	0.00000000	0	0.00000000	0.00000000	0
1693240200000	0.00803000	0.00803000	0.00803000	0.00803000	0.00000000	1693240259999	0.00000000	0	0.00000000	0.00000000	0
1693240260000	0.00803000	0.00803000	0.00803000	0.00803000	0.00000000	1693240319999	0.00000000	0	0.00000000	0.00000000	0
1693240320000	0.00802000	0.00802000	0.00802000	0.00802000	2492.65000000	1693240379999	19.99105300	1	0.00000000	0.00000000	0
1693240380000	0.00802000	0.00802000	0.00802000	0.00802000	0.00000000	1693240439999	0.00000000	0	0.00000000	0.00000000	0
1693240440000	0.00801000	0.00801000	0.00801000	0.00801000	6524.14000000	1693240499999	52.25836140	3	0.00000000	0.00000000	0
1693240500000	0.00801000	0.00801000	0.00801000	0.00801000	0.00000000	1693240559999	0.00000000	0	0.00000000	0.00000000	0
1693240560000	0.00801000	0.00801000	0.00801000	0.00801000	0.00000000	1693240619999	0.00000000	0	0.00000000	0.00000000	0
1693240620000	0.00801000	0.00801000	0.00801000	0.00801000	0.00000000	1693240679999	0.00000000	0	0.00000000	0.00000000	0
1693240680000	0.00801000	0.00801000	0.00801000	0.00801000	0.00000000	1693240739999	0.00000000	0	0.00000000	0.00000000	0
1693240740000	0.00801000	0.00801000	0.00801000	0.00801000	0.00000000	1693240799999	0.00000000	0	0.00000000	0.00000000	0
1693240800000	0.00801000	0.00801000	0.00801000	0.00801000	0.00000000	1693240859999	0.00000000	0	0.00000000	0.00000000	0
1693240860000	0.00801000	0.00801000	0.00801000	0.00801000	0.00000000	1693240919999	0.00000000	0	0.00000000	0.00000000	0
1693240920000	0.00801000	0.00801000	0.00801000	0.00801000	0.00000000	1693240979999	0.00000000	0	0.00000000	0.00000000	0
1693240980000	0.00801000	0.00801000	0.00801000	0.00801000	0.00000000	1693241039999	0.00000000	0	0.00000000	0.00000000	0
1693241040000	0.00801000	0.00801000	0.00801000	0.00801000	0.00000000	1693241099999	0.00000000	0	0.00000000	0.00000000	0
1693241100000	0.00801000	0.00801000	0.00801000	0.00801000	0.00000000	1693241159999	0.00000000	0	0.00000000	0.00000000	0
1693241160000	0.00801000	0.00801000	0.00801000	0.00801000	0.00000000	1693241219999	0.00000000	0	0.00000000	0.00000000	0
1693241220000	0.00801000	0.00801000	0.00801000	0.00801000	0.00000000	1693241279999	0.00000000	0	0.00000000	0.00000000	0
1693241280000	0.00801000	0.00801000	0.00801000	0.00801000	0.00000000	1693241339999	0.00000000	0	0.00000000	0.00000000	0
1693241340000	0.00801000	0.00801000	0.00801000	0.00801000	0.00000000	1693241399999	0.00000000	0	0.00000000	0.00000000	0
1693241400000	0.00801000	0.00801000	0.00801000	0.00801000	0.00000000	1693241459999	0.00000000	0	0.00000000	0.00000000	0
1693241460000	0.00801000	0.00801000	0.00801000	0.00801000	0.00000000	1693241519999	0.00000000	0	0.00000000	0.00000000	0
1693241520000	0.00801000	0.00801000	0.00801000	0.00801000	0.00000000	1693241579999	0.00000000	0	0.00000000	0.00000000	0
1693241580000	0.00801000	0.00801000	0.00801000	0.00801000	0.00000000	1693241639999	0.00000000	0	0.00000000	0.00000000	0
1693241640000	0.00801000	0.00801000	0.00801000	0.00801000	0.00000000	1693241699999	0.00000000	0	0.00000000	0.00000000	0
1693241700000	0.00801000	0.00801000	0.00801000	0.00801000	0.00000000	1693241759999	0.00000000	0	0.00000000	0.00000000	0
1693241760000	0.00801000	0.00801000	0.00801000	0.00801000	0.00000000	1693241819999	0.00000000	0	0.00000000	0.00000000	0
1693241820000	0.00801000	0.00801000	0.00801000	0.00801000	1735.49000000	1693241879999	13.90127490	1	0.00000000	0.00000000	0
1693241880000	0.00801000	0.00801000	0.00801000	0.00801000	0.00000000	1693241939999	0.00000000	0	0.00000000	0.00000000	0
1693241940000	0.00801000	0.00801000	0.00801000	0.00801000	0.00000000	1693241999999	0.00000000	0	0.00000000	0.00000000	0
1693242000000	0.00801000	0.00801000	0.00801000	0.00801000	0.00000000	1693242059999	0.00000000	0	0.00000000	0.00000000	0
1693242060000	0.00801000	0.00801000	0.00801000	0.00801000	0.00000000	1693242119999	0.00000000	0	0.00000000	0.00000000	0
1693242120000	0.00801000	0.00801000	0.00801000	0.00801000	0.00000000	1693242179999	0.00000000	0	0.00000000	0.00000000	0
1693242180000	0.00801000	0.00801000	0.00801000	0.00801000	0.00000000	1693242239999	0.00000000	0	0.00000000	0.00000000	0
1693242240000	0.00801000	0.00801000	0.00801000	0.00801000	0.00000000	1693242299999	0.00000000	0	0.00000000	0.00000000	0
1693242300000	0.00801000	0.00801000	0.00801000	0.00801000	0.00000000	1693242359999	0.00000000	0	0.00000000	0.00000000	0
1693242360000	0.00801000	0.00801000	0.00801000	0.00801000	0.00000000	1693242419999	0.00000000	0	0.00000000	0.00000000	0
1693242420000	0.00801000	0.00801000	0.00801000	0.00801000	0.00000000	1693242479999	0.00000000	0	0.00000000	0.00000000	0
1693242480000	0.00801000	0.00801000	0.00801000	0.00801000	0.00000000	1693242539999	0.00000000	0	0.00000000	0.00000000	0
1693242540000	0.00801000	0.00801000	0.00801000	0.00801000	0.00000000	1693242599999	0.00000000	0	0.00000000	0.00000000	0
1693242600000	0.00801000	0.00801000	0.00801000	0.00801000	0.00000000	1693242659999	0.00000000	0	0.00000000	0.00000000	0
1693242660000	0.00801000	0.00801000	0.00801000	0.00801000	0.00000000	1693242719999	0.00000000	0	0.00000000	0.00000000	0
1693242720000	0.00801000	0.00801000	0.00801000	0.00801000	0.00000000	1693242779999	0.00000000	0	0.00000000	0.00000000	0
1693242780000	0.00801000	0.00801000	0.00801000	0.00801000	0.00000000	1693242839999	0.00000000	0	0.00000000	0.00000000	0
1693242840000	0.00801000	0.00801000	0.00801000	0.00801000	0.00000000	1693242899999	0.00000000	0	0.00000000	0.00000000	0
1693242900000	0.00801000	0.00801000	0.00801000	0.00801000	0.00000000	1693242959999	0.00000000	0	0.00000000	0.00000000	0
1693242960000	0.00801000	0.00801000	0.00801000	0.00801000	0.00000000	1693243019999	0.00000000	0	0.00000000	0.00000000	0
1693243020000	0.00802000	0.00802000	0.00800000	0.00800000	22918.83000000	1693243079999	183.60551540	5	0.00000000	0.00000000	0
1693243080000	0.00801000	0.00801000	0.00801000	0.00801000	9991.41000000	1693243139999	80.03119410	3	0.00000000	0.00000000	0
1693243140000	0.00801000	0.00801000	0.00801000	0.00801000	0.00000000	1693243199999	0.00000000	0	0.00000000	0.00000000	0
1693243200000	0.00801000	0.00801000	0.00801000	0.00801000	0.00000000	1693243259999	0.00000000	0	0.00000000	0.00000000	0
1693243260000	0.00801000	0.00801000	0.00801000	0.00801000	0.00000000	1693243319999	0.00000000	0	0.00000000	0.00000000	0
1693243320000	0.00801000	0.00801000	0.00801000	0.00801000	0.00000000	1693243379999	0.00000000	0	0.00000000	0.00000000	0
1693243380000	0.00801000	0.00801000	0.00801000	0.00801000	0.00000000	1693243439999	0.00000000	0	0.00000000	0.00000000	0
1693243440000	0.00801000	0.00801000	0.00801000	0.00801000	0.00000000	1693243499999	0.00000000	0	0.00000000	0.00000000	0
1693243500000	0.00801000	0.00801000	0.00801000	0.00801000	0.00000000	1693243559999	0.00000000	0	0.00000000	0.00000000	0
1693243560000	0.00801000	0.00801000	0.00801000	0.00801000	0.00000000	1693243619999	0.00000000	0	0.00000000	0.00000000	0
1693243620000	0.00801000	0.00801000	0.00801000	0.00801000	0.00000000	1693243679999	0.00000000	0	0.00000000	0.00000000	0
1693243680000	0.00801000	0.00801000	0.00801000	0.00801000	0.00000000	1693243739999	0.00000000	0	0.00000000	0.00000000	0
1693243740000	0.00802000	0.00802000	0.00802000	0.00802000	5244.71000000	1693243799999	42.06257420	2	5244.71000000	42.06257420	0
1693243800000	0.00802000	0.00802000	0.00802000	0.00802000	0.00000000	1693243859999	0.00000000	0	0.00000000	0.00000000	0
1693243860000	0.00802000	0.00802000	0.00802000	0.00802000	0.00000000	1693243919999	0.00000000	0	0.00000000	0.00000000	0
1693243920000	0.00802000	0.00802000	0.00802000	0.00802000	0.00000000	1693243979999	0.00000000	0	0.00000000	0.00000000	0
1693243980000	0.00802000	0.00802000	0.00802000	0.00802000	0.00000000	1693244039999	0.00000000	0	0.00000000	0.00000000	0
1693244040000	0.00802000	0.00802000	0.00802000	0.00802000	0.00000000	1693244099999	0.00000000	0	0.00000000	0.00000000	0
1693244100000	0.00803000	0.00803000	0.00803000	0.00803000	1290.59000000	1693244159999	10.36343770	1	1290.59000000	10.36343770	0
1693244160000	0.00803000	0.00803000	0.00803000	0.00803000	0.00000000	1693244219999	0.00000000	0	0.00000000	0.00000000	0
1693244220000	0.00804000	0.00804000	0.00804000	0.00804000	8979.76000000	1693244279999	72.19727040	3	8979.76000000	72.19727040	0
1693244280000	0.00804000	0.00804000	0.00804000	0.00804000	0.00000000	1693244339999	0.00000000	0	0.00000000	0.00000000	0
1693244340000	0.00804000	0.00804000	0.00804000	0.00804000	0.00000000	1693244399999	0.00000000	0	0.00000000	0.00000000	0
1693244400000	0.00804000	0.00804000	0.00804000	0.00804000	0.00000000	1693244459999	0.00000000	0	0.00000000	0.00000000	0
1693244460000	0.00804000	0.00804000	0.00804000	0.00804000	0.00000000	1693244519999	0.00000000	0	0.00000000	0.00000000	0
1693244520000	0.00804000	0.00804000	0.00804000	0.00804000	0.00000000	1693244579999	0.00000000	0	0.00000000	0.00000000	0
1693244580000	0.00804000	0.00804000	0.00804000	0.00804000	0.00000000	1693244639999	0.00000000	0	0.00000000	0.00000000	0
1693244640000	0.00804000	0.00804000	0.00804000	0.00804000	0.00000000	1693244699999	0.00000000	0	0.00000000	0.00000000	0
1693244700000	0.00804000	0.00804000	0.00804000	0.00804000	0.00000000	1693244759999	0.00000000	0	0.00000000	0.00000000	0
1693244760000	0.00804000	0.00804000	0.00804000	0.00804000	0.00000000	1693244819999	0.00000000	0	0.00000000	0.00000000	0
1693244820000	0.00804000	0.00804000	0.00804000	0.00804000	0.00000000	1693244879999	0.00000000	0	0.00000000	0.00000000	0
1693244880000	0.00804000	0.00804000	0.00804000	0.00804000	0.00000000	1693244939999	0.00000000	0	0.00000000	0.00000000	0
1693244940000	0.00804000	0.00804000	0.00804000	0.00804000	0.00000000	1693244999999	0.00000000	0	0.00000000	0.00000000	0
1693245000000	0.00804000	0.00804000	0.00804000	0.00804000	0.00000000	1693245059999	0.00000000	0	0.00000000	0.00000000	0
1693245060000	0.00804000	0.00804000	0.00804000	0.00804000	0.00000000	1693245119999	0.00000000	0	0.00000000	0.00000000	0
1693245120000	0.00804000	0.00804000	0.00804000	0.00804000	0.00000000	1693245179999	0.00000000	0	0.00000000	0.00000000	0
1693245180000	0.00804000	0.00804000	0.00804000	0.00804000	0.00000000	1693245239999	0.00000000	0	0.00000000	0.00000000	0
1693245240000	0.00804000	0.00804000	0.00804000	0.00804000	0.00000000	1693245299999	0.00000000	0	0.00000000	0.00000000	0
1693245300000	0.00804000	0.00804000	0.00804000	0.00804000	0.00000000	1693245359999	0.00000000	0	0.00000000	0.00000000	0
1693245360000	0.00804000	0.00804000	0.00804000	0.00804000	0.00000000	1693245419999	0.00000000	0	0.00000000	0.00000000	0
1693245420000	0.00804000	0.00804000	0.00804000	0.00804000	0.00000000	1693245479999	0.00000000	0	0.00000000	0.00000000	0
1693245480000	0.00804000	0.00804000	0.00804000	0.00804000	0.00000000	1693245539999	0.00000000	0	0.00000000	0.00000000	0
1693245540000	0.00804000	0.00804000	0.00804000	0.00804000	0.00000000	1693245599999	0.00000000	0	0.00000000	0.00000000	0
1693245600000	0.00804000	0.00804000	0.00804000	0.00804000	0.00000000	1693245659999	0.00000000	0	0.00000000	0.00000000	0
1693245660000	0.00804000	0.00804000	0.00804000	0.00804000	0.00000000	1693245719999	0.00000000	0	0.00000000	0.00000000	0
1693245720000	0.00804000	0.00804000	0.00804000	0.00804000	0.00000000	1693245779999	0.00000000	0	0.00000000	0.00000000	0
1693245780000	0.00804000	0.00804000	0.00804000	0.00804000	0.00000000	1693245839999	0.00000000	0	0.00000000	0.00000000	0
1693245840000	0.00804000	0.00804000	0.00804000	0.00804000	0.00000000	1693245899999	0.00000000	0	0.00000000	0.00000000	0
1693245900000	0.00804000	0.00804000	0.00804000	0.00804000	0.00000000	1693245959999	0.00000000	0	0.00000000	0.00000000	0
1693245960000	0.00803000	0.00803000	0.00803000	0.00803000	5231.68000000	1693246019999	42.01039040	2	0.00000000	0.00000000	0
1693246020000	0.00803000	0.00803000	0.00803000	0.00803000	0.00000000	1693246079999	0.00000000	0	0.00000000	0.00000000	0
1693246080000	0.00803000	0.00803000	0.00803000	0.00803000	0.00000000	1693246139999	0.00000000	0	0.00000000	0.00000000	0
1693246140000	0.00803000	0.00803000	0.00803000	0.00803000	0.00000000	1693246199999	0.00000000	0	0.00000000	0.00000000	0
1693246200000	0.00803000	0.00803000	0.00803000	0.00803000	0.00000000	1693246259999	0.00000000	0	0.00000000	0.00000000	0
1693246260000	0.00803000	0.00803000	0.00803000	0.00803000	0.00000000	1693246319999	0.00000000	0	0.00000000	0.00000000	0
1693246320000	0.00803000	0.00803000	0.00803000	0.00803000	0.00000000	1693246379999	0.00000000	0	0.00000000	0.00000000	0
1693246380000	0.00803000	0.00803000	0.00803000	0.00803000	0.00000000	1693246439999	0.00000000	0	0.00000000	0.00000000	0
1693246440000	0.00803000	0.00803000	0.00803000	0.00803000	0.00000000	1693246499999	0.00000000	0	0.00000000	0.00000000	0
1693246500000	0.00803000	0.00803000	0.00803000	0.00803000	0.00000000	1693246559999	0.00000000	0	0.00000000	0.00000000	0
1693246560000	0.00803000	0.00803000	0.00803000	0.00803000	0.00000000	1693246619999	0.00000000	0	0.00000000	0.00000000	0
1693246620000	0.00804000	0.00804000	0.00804000	0.00804000	1865.67000000	1693246679999	14.99998680	2	1865.67000000	14.99998680	0
1693246680000	0.00803000	0.00804000	0.00803000	0.00804000	3347.87000000	1693246739999	26.89821810	3	1482.20000000	11.91688800	0
1693246740000	0.00804000	0.00804000	0.00804000	0.00804000	0.00000000	1693246799999	0.00000000	0	0.00000000	0.00000000	0
1693246800000	0.00804000	0.00804000	0.00804000	0.00804000	0.00000000	1693246859999	0.00000000	0	0.00000000	0.00000000	0
1693246860000	0.00804000	0.00804000	0.00804000	0.00804000	0.00000000	1693246919999	0.00000000	0	0.00000000	0.00000000	0
1693246920000	0.00804000	0.00804000	0.00804000	0.00804000	0.00000000	1693246979999	0.00000000	0	0.00000000	0.00000000	0
1693246980000	0.00804000	0.00804000	0.00804000	0.00804000	0.00000000	1693247039999	0.00000000	0	0.00000000	0.00000000	0
1693247040000	0.00804000	0.00804000	0.00804000	0.00804000	0.00000000	1693247099999	0.00000000	0	0.00000000	0.00000000	0
1693247100000	0.00804000	0.00804000	0.00804000	0.00804000	0.00000000	1693247159999	0.00000000	0	0.00000000	0.00000000	0
1693247160000	0.00804000	0.00804000	0.00804000	0.00804000	0.00000000	1693247219999	0.00000000	0	0.00000000	0.00000000	0
1693247220000	0.00804000	0.00804000	0.00804000	0.00804000	0.00000000	1693247279999	0.00000000	0	0.00000000	0.00000000	0
1693247280000	0.00804000	0.00804000	0.00804000	0.00804000	0.00000000	1693247339999	0.00000000	0	0.00000000	0.00000000	0
1693247340000	0.00804000	0.00804000	0.00804000	0.00804000	0.00000000	1693247399999	0.00000000	0	0.00000000	0.00000000	0
1693247400000	0.00804000	0.00804000	0.00804000	0.00804000	0.00000000	1693247459999	0.00000000	0	0.00000000	0.00000000	0
1693247460000	0.00804000	0.00804000	0.00804000	0.00804000	0.00000000	1693247519999	0.00000000	0	0.00000000	0.00000000	0
1693247520000	0.00804000	0.00804000	0.00804000	0.00804000	0.00000000	1693247579999	0.00000000	0	0.00000000	0.00000000	0
1693247580000	0.00804000	0.00804000	0.00804000	0.00804000	0.00000000	1693247639999	0.00000000	0	0.00000000	0.00000000	0
1693247640000	0.00804000	0.00804000	0.00804000	0.00804000	0.00000000	1693247699999	0.00000000	0	0.00000000	0.00000000	0
1693247700000	0.00804000	0.00804000	0.00804000	0.00804000	0.00000000	1693247759999	0.00000000	0	0.00000000	0.00000000	0
1693247760000	0.00804000	0.00804000	0.00804000	0.00804000	0.00000000	1693247819999	0.00000000	0	0.00000000	0.00000000	0
1693247820000	0.00804000	0.00804000	0.00804000	0.00804000	0.00000000	1693247879999	0.00000000	0	0.00000000	0.00000000	0
1693247880000	0.00804000	0.00804000	0.00804000	0.00804000	0.00000000	1693247939999	0.00000000	0	0.00000000	0.00000000	0
1693247940000	0.00804000	0.00804000	0.00804000	0.00804000	0.00000000	1693247999999	0.00000000	0	0.00000000	0.00000000	0
1693248000000	0.00804000	0.00804000	0.00804000	0.00804000	0.00000000	1693248059999	0.00000000	0	0.00000000	0.00000000	0
1693248060000	0.00804000	0.00804000	0.00804000	0.00804000	0.00000000	1693248119999	0.00000000	0	0.00000000	0.00000000	0
1693248120000	0.00804000	0.00804000	0.00804000	0.00804000	0.00000000	1693248179999	0.00000000	0	0.00000000	0.00000000	0
1693248180000	0.00804000	0.00804000	0.00804000	0.00804000	0.00000000	1693248239999	0.00000000	0	0.00000000	0.00000000	0
1693248240000	0.00804000	0.00804000	0.00804000	0.00804000	0.00000000	1693248299999	0.00000000	0	0.00000000	0.00000000	0
1693248300000	0.00804000	0.00804000	0.00804000	0.00804000	0.00000000	1693248359999	0.00000000	0	0.00000000	0.00000000	0
1693248360000	0.00804000	0.00804000	0.00804000	0.00804000	0.00000000	1693248419999	0.00000000	0	0.00000000	0.00000000	0
1693248420000	0.00804000	0.00804000	0.00804000	0.00804000	0.00000000	1693248479999	0.00000000	0	0.00000000	0.00000000	0
1693248480000	0.00804000	0.00804000	0.00804000	0.00804000	0.00000000	1693248539999	0.00000000	0	0.00000000	0.00000000	0
1693248540000	0.00804000	0.00804000	0.00804000	0.00804000	0.00000000	1693248599999	0.00000000	0	0.00000000	0.00000000	0
1693248600000	0.00804000	0.00804000	0.00804000	0.00804000	0.00000000	1693248659999	0.00000000	0	0.00000000	0.00000000	0
1693248660000	0.00804000	0.00804000	0.00804000	0.00804000	0.00000000	1693248719999	0.00000000	0	0.00000000	0.00000000	0
1693248720000	0.00804000	0.00804000	0.00804000	0.00804000	0.00000000	1693248779999	0.00000000	0	0.00000000	0.00000000	0
1693248780000	0.00804000	0.00804000	0.00804000	0.00804000	0.00000000	1693248839999	0.00000000	0	0.00000000	0.00000000	0
1693248840000	0.00804000	0.00804000	0.00804000	0.00804000	0.00000000	1693248899999	0.00000000	0	0.00000000	0.00000000	0
1693248900000	0.00804000	0.00804000	0.00804000	0.00804000	0.00000000	1693248959999	0.00000000	0	0.00000000	0.00000000	0
1693248960000	0.00804000	0.00804000	0.00804000	0.00804000	0.00000000	1693249019999	0.00000000	0	0.00000000	0.00000000	0
1693249020000	0.00804000	0.00804000	0.00804000	0.00804000	0.00000000	1693249079999	0.00000000	0	0.00000000	0.00000000	0
1693249080000	0.00804000	0.00804000	0.00804000	0.00804000	0.00000000	1693249139999	0.00000000	0	0.00000000	0.00000000	0
1693249140000	0.00804000	0.00804000	0.00804000	0.00804000	0.00000000	1693249199999	0.00000000	0	0.00000000	0.00000000	0
1693249200000	0.00804000	0.00804000	0.00804000	0.00804000	0.00000000	1693249259999	0.00000000	0	0.00000000	0.00000000	0
1693249260000	0.00804000	0.00804000	0.00804000	0.00804000	0.00000000	1693249319999	0.00000000	0	0.00000000	0.00000000	0
1693249320000	0.00804000	0.00804000	0.00804000	0.00804000	0.00000000	1693249379999	0.00000000	0	0.00000000	0.00000000	0
1693249380000	0.00804000	0.00804000	0.00804000	0.00804000	0.00000000	1693249439999	0.00000000	0	0.00000000	0.00000000	0
1693249440000	0.00804000	0.00804000	0.00804000	0.00804000	0.00000000	1693249499999	0.00000000	0	0.00000000	0.00000000	0
1693249500000	0.00804000	0.00804000	0.00804000	0.00804000	0.00000000	1693249559999	0.00000000	0	0.00000000	0.00000000	0
1693249560000	0.00804000	0.00804000	0.00804000	0.00804000	0.00000000	1693249619999	0.00000000	0	0.00000000	0.00000000	0
1693249620000	0.00804000	0.00804000	0.00804000	0.00804000	0.00000000	1693249679999	0.00000000	0	0.00000000	0.00000000	0
1693249680000	0.00804000	0.00804000	0.00804000	0.00804000	0.00000000	1693249739999	0.00000000	0	0.00000000	0.00000000	0
1693249740000	0.00804000	0.00804000	0.00804000	0.00804000	0.00000000	1693249799999	0.00000000	0	0.00000000	0.00000000	0
1693249800000	0.00804000	0.00804000	0.00804000	0.00804000	0.00000000	1693249859999	0.00000000	0	0.00000000	0.00000000	0
1693249860000	0.00804000	0.00804000	0.00804000	0.00804000	0.00000000	1693249919999	0.00000000	0	0.00000000	0.00000000	0
1693249920000	0.00804000	0.00804000	0.00804000	0.00804000	0.00000000	1693249979999	0.00000000	0	0.00000000	0.00000000	0
1693249980000	0.00804000	0.00804000	0.00804000	0.00804000	0.00000000	1693250039999	0.00000000	0	0.00000000	0.00000000	0
1693250040000	0.00804000	0.00804000	0.00804000	0.00804000	0.00000000	1693250099999	0.00000000	0	0.00000000	0.00000000	0
1693250100000	0.00804000	0.00804000	0.00804000	0.00804000	0.00000000	1693250159999	0.00000000	0	0.00000000	0.00000000	0
1693250160000	0.00804000	0.00804000	0.00804000	0.00804000	0.00000000	1693250219999	0.00000000	0	0.00000000	0.00000000	0
1693250220000	0.00804000	0.00804000	0.00804000	0.00804000	0.00000000	1693250279999	0.00000000	0	0.00000000	0.00000000	0
1693250280000	0.00804000	0.00804000	0.00804000	0.00804000	0.00000000	1693250339999	0.00000000	0	0.00000000	0.00000000	0
1693250340000	0.00804000	0.00804000	0.00804000	0.00804000	0.00000000	1693250399999	0.00000000	0	0.00000000	0.00000000	0
1693250400000	0.00804000	0.00804000	0.00804000	0.00804000	0.00000000	1693250459999	0.00000000	0	0.00000000	0.00000000	0
1693250460000	0.00804000	0.00804000	0.00804000	0.00804000	0.00000000	1693250519999	0.00000000	0	0.00000000	0.00000000	0
1693250520000	0.00804000	0.00804000	0.00804000	0.00804000	0.00000000	1693250579999	0.00000000	0	0.00000000	0.00000000	0
1693250580000	0.00803000	0.00803000	0.00803000	0.00803000	6737.59000000	1693250639999	54.10284770	3	0.00000000	0.00000000	0
1693250640000	0.00803000	0.00803000	0.00803000	0.00803000	0.00000000	1693250699999	0.00000000	0	0.00000000	0.00000000	0
1693250700000	0.00803000	0.00803000	0.00803000	0.00803000	0.00000000	1693250759999	0.00000000	0	0.00000000	0.00000000	0
1693250760000	0.00801000	0.00801000	0.00801000	0.00801000	5000.00000000	1693250819999	40.05000000	2	0.00000000	0.00000000	0
1693250820000	0.00801000	0.00801000	0.00801000	0.00801000	5000.00000000	1693250879999	40.05000000	2	0.00000000	0.00000000	0
1693250880000	0.00801000	0.00801000	0.00801000	0.00801000	0.00000000	1693250939999	0.00000000	0	0.00000000	0.00000000	0
1693250940000	0.00801000	0.00801000	0.00801000	0.00801000	0.00000000	1693250999999	0.00000000	0	0.00000000	0.00000000	0
1693251000000	0.00801000	0.00801000	0.00801000	0.00801000	0.00000000	1693251059999	0.00000000	0	0.00000000	0.00000000	0
1693251060000	0.00801000	0.00801000	0.00801000	0.00801000	0.00000000	1693251119999	0.00000000	0	0.00000000	0.00000000	0
1693251120000	0.00801000	0.00801000	0.00801000	0.00801000	0.00000000	1693251179999	0.00000000	0	0.00000000	0.00000000	0
1693251180000	0.00801000	0.00801000	0.00801000	0.00801000	0.00000000	1693251239999	0.00000000	0	0.00000000	0.00000000	0
1693251240000	0.00801000	0.00801000	0.00801000	0.00801000	0.00000000	1693251299999	0.00000000	0	0.00000000	0.00000000	0
1693251300000	0.00801000	0.00801000	0.00801000	0.00801000	0.00000000	1693251359999	0.00000000	0	0.00000000	0.00000000	0
1693251360000	0.00801000	0.00801000	0.00801000	0.00801000	0.00000000	1693251419999	0.00000000	0	0.00000000	0.00000000	0
1693251420000	0.00801000	0.00801000	0.00801000	0.00801000	0.00000000	1693251479999	0.00000000	0	0.00000000	0.00000000	0
1693251480000	0.00801000	0.00801000	0.00801000	0.00801000	0.00000000	1693251539999	0.00000000	0	0.00000000	0.00000000	0
1693251540000	0.00801000	0.00801000	0.00801000	0.00801000	0.00000000	1693251599999	0.00000000	0	0.00000000	0.00000000	0
1693251600000	0.00801000	0.00801000	0.00801000	0.00801000	0.00000000	1693251659999	0.00000000	0	0.00000000	0.00000000	0
1693251660000	0.00801000	0.00801000	0.00801000	0.00801000	0.00000000	1693251719999	0.00000000	0	0.00000000	0.00000000	0
1693251720000	0.00801000	0.00801000	0.00801000	0.00801000	0.00000000	1693251779999	0.00000000	0	0.00000000	0.00000000	0
1693251780000	0.00802000	0.00803000	0.00802000	0.00802000	3524.78000000	1693251839999	28.27421870	3	3524.78000000	28.27421870	0
1693251840000	0.00802000	0.00802000	0.00802000	0.00802000	0.00000000	1693251899999	0.00000000	0	0.00000000	0.00000000	0
1693251900000	0.00802000	0.00802000	0.00802000	0.00802000	0.00000000	1693251959999	0.00000000	0	0.00000000	0.00000000	0
1693251960000	0.00802000	0.00802000	0.00802000	0.00802000	0.00000000	1693252019999	0.00000000	0	0.00000000	0.00000000	0
1693252020000	0.00803000	0.00803000	0.00803000	0.00803000	2544.04000000	1693252079999	20.42864120	3	2544.04000000	20.42864120	0
1693252080000	0.00803000	0.00803000	0.00803000	0.00803000	0.00000000	1693252139999	0.00000000	0	0.00000000	0.00000000	0
1693252140000	0.00803000	0.00803000	0.00803000	0.00803000	0.00000000	1693252199999	0.00000000	0	0.00000000	0.00000000	0
1693252200000	0.00803000	0.00803000	0.00803000	0.00803000	0.00000000	1693252259999	0.00000000	0	0.00000000	0.00000000	0
1693252260000	0.00803000	0.00803000	0.00803000	0.00803000	0.00000000	1693252319999	0.00000000	0	0.00000000	0.00000000	0
1693252320000	0.00803000	0.00803000	0.00803000	0.00803000	0.00000000	1693252379999	0.00000000	0	0.00000000	0.00000000	0
1693252380000	0.00803000	0.00803000	0.00803000	0.00803000	0.00000000	1693252439999	0.00000000	0	0.00000000	0.00000000	0
1693252440000	0.00803000	0.00803000	0.00803000	0.00803000	0.00000000	1693252499999	0.00000000	0	0.00000000	0.00000000	0
1693252500000	0.00803000	0.00803000	0.00803000	0.00803000	0.00000000	1693252559999	0.00000000	0	0.00000000	0.00000000	0
1693252560000	0.00803000	0.00803000	0.00803000	0.00803000	0.00000000	1693252619999	0.00000000	0	0.00000000	0.00000000	0
1693252620000	0.00803000	0.00803000	0.00803000	0.00803000	0.00000000	1693252679999	0.00000000	0	0.00000000	0.00000000	0
1693252680000	0.00803000	0.00803000	0.00803000	0.00803000	0.00000000	1693252739999	0.00000000	0	0.00000000	0.00000000	0
1693252740000	0.00803000	0.00803000	0.00803000	0.00803000	0.00000000	1693252799999	0.00000000	0	0.00000000	0.00000000	0
1693252800000	0.00803000	0.00803000	0.00803000	0.00803000	0.00000000	1693252859999	0.00000000	0	0.00000000	0.00000000	0
1693252860000	0.00803000	0.00803000	0.00803000	0.00803000	0.00000000	1693252919999	0.00000000	0	0.00000000	0.00000000	0
1693252920000	0.00803000	0.00803000	0.00803000	0.00803000	0.00000000	1693252979999	0.00000000	0	0.00000000	0.00000000	0
1693252980000	0.00803000	0.00803000	0.00803000	0.00803000	0.00000000	1693253039999	0.00000000	0	0.00000000	0.00000000	0
1693253040000	0.00803000	0.00803000	0.00803000	0.00803000	0.00000000	1693253099999	0.00000000	0	0.00000000	0.00000000	0
1693253100000	0.00803000	0.00803000	0.00803000	0.00803000	0.00000000	1693253159999	0.00000000	0	0.00000000	0.00000000	0
1693253160000	0.00803000	0.00803000	0.00803000	0.00803000	0.00000000	1693253219999	0.00000000	0	0.00000000	0.00000000	0
1693253220000	0.00803000	0.00803000	0.00803000	0.00803000	0.00000000	1693253279999	0.00000000	0	0.00000000	0.00000000	0
1693253280000	0.00803000	0.00803000	0.00803000	0.00803000	0.00000000	1693253339999	0.00000000	0	0.00000000	0.00000000	0
1693253340000	0.00803000	0.00803000	0.00803000	0.00803000	0.00000000	1693253399999	0.00000000	0	0.00000000	0.00000000	0
1693253400000	0.00803000	0.00803000	0.00803000	0.00803000	0.00000000	1693253459999	0.00000000	0	0.00000000	0.00000000	0
1693253460000	0.00803000	0.00803000	0.00803000	0.00803000	0.00000000	1693253519999	0.00000000	0	0.00000000	0.00000000	0
1693253520000	0.00803000	0.00803000	0.00803000	0.00803000	0.00000000	1693253579999	0.00000000	0	0.00000000	0.00000000	0
1693253580000	0.00801000	0.00801000	0.00801000	0.00801000	3452.27000000	1693253639999	27.65268270	3	0.00000000	0.00000000	0
1693253640000	0.00801000	0.00801000	0.00801000	0.00801000	0.00000000	1693253699999	0.00000000	0	0.00000000	0.00000000	0
1693253700000	0.00801000	0.00801000	0.00801000	0.00801000	0.00000000	1693253759999	0.00000000	0	0.00000000	0.00000000	0
1693253760000	0.00801000	0.00801000	0.00801000	0.00801000	0.00000000	1693253819999	0.00000000	0	0.00000000	0.00000000	0
1693253820000	0.00801000	0.00801000	0.00801000	0.00801000	0.00000000	1693253879999	0.00000000	0	0.00000000	0.00000000	0
1693253880000	0.00801000	0.00801000	0.00801000	0.00801000	0.00000000	1693253939999	0.00000000	0	0.00000000	0.00000000	0
1693253940000	0.00801000	0.00801000	0.00801000	0.00801000	0.00000000	1693253999999	0.00000000	0	0.00000000	0.00000000	0
1693254000000	0.00801000	0.00801000	0.00801000	0.00801000	0.00000000	1693254059999	0.00000000	0	0.00000000	0.00000000	0
1693254060000	0.00801000	0.00801000	0.00801000	0.00801000	0.00000000	1693254119999	0.00000000	0	0.00000000	0.00000000	0
1693254120000	0.00801000	0.00801000	0.00801000	0.00801000	0.00000000	1693254179999	0.00000000	0	0.00000000	0.00000000	0
1693254180000	0.00801000	0.00801000	0.00801000	0.00801000	0.00000000	1693254239999	0.00000000	0	0.00000000	0.00000000	0
1693254240000	0.00801000	0.00801000	0.00801000	0.00801000	0.00000000	1693254299999	0.00000000	0	0.00000000	0.00000000	0
1693254300000	0.00801000	0.00801000	0.00801000	0.00801000	0.00000000	1693254359999	0.00000000	0	0.00000000	0.00000000	0
1693254360000	0.00801000	0.00801000	0.00801000	0.00801000	0.00000000	1693254419999	0.00000000	0	0.00000000	0.00000000	0
1693254420000	0.00801000	0.00801000	0.00801000	0.00801000	0.00000000	1693254479999	0.00000000	0	0.00000000	0.00000000	0
1693254480000	0.00801000	0.00801000	0.00801000	0.00801000	0.00000000	1693254539999	0.00000000	0	0.00000000	0.00000000	0
1693254540000	0.00801000	0.00801000	0.00801000	0.00801000	0.00000000	1693254599999	0.00000000	0	0.00000000	0.00000000	0
1693254600000	0.00801000	0.00801000	0.00801000	0.00801000	0.00000000	1693254659999	0.00000000	0	0.00000000	0.00000000	0
1693254660000	0.00801000	0.00801000	0.00801000	0.00801000	0.00000000	1693254719999	0.00000000	0	0.00000000	0.00000000	0
1693254720000	0.00801000	0.00801000	0.00801000	0.00801000	0.00000000	1693254779999	0.00000000	0	0.00000000	0.00000000	0
1693254780000	0.00801000	0.00801000	0.00801000	0.00801000	0.00000000	1693254839999	0.00000000	0	0.00000000	0.00000000	0
1693254840000	0.00801000	0.00801000	0.00801000	0.00801000	0.00000000	1693254899999	0.00000000	0	0.00000000	0.00000000	0
1693254900000	0.00801000	0.00801000	0.00801000	0.00801000	0.00000000	1693254959999	0.00000000	0	0.00000000	0.00000000	0
1693254960000	0.00801000	0.00801000	0.00801000	0.00801000	0.00000000	1693255019999	0.00000000	0	0.00000000	0.00000000	0
1693255020000	0.00801000	0.00801000	0.00801000	0.00801000	0.00000000	1693255079999	0.00000000	0	0.00000000	0.00000000	0
1693255080000	0.00801000	0.00801000	0.00801000	0.00801000	0.00000000	1693255139999	0.00000000	0	0.00000000	0.00000000	0
1693255140000	0.00801000	0.00801000	0.00801000	0.00801000	0.00000000	1693255199999	0.00000000	0	0.00000000	0.00000000	0
1693255200000	0.00801000	0.00801000	0.00801000	0.00801000	0.00000000	1693255259999	0.00000000	0	0.00000000	0.00000000	0
1693255260000	0.00801000	0.00801000	0.00801000	0.00801000	0.00000000	1693255319999	0.00000000	0	0.00000000	0.00000000	0
1693255320000	0.00801000	0.00801000	0.00801000	0.00801000	0.00000000	1693255379999	0.00000000	0	0.00000000	0.00000000	0
1693255380000	0.00801000	0.00801000	0.00801000	0.00801000	0.00000000	1693255439999	0.00000000	0	0.00000000	0.00000000	0
1693255440000	0.00801000	0.00801000	0.00801000	0.00801000	0.00000000	1693255499999	0.00000000	0	0.00000000	0.00000000	0
1693255500000	0.00801000	0.00801000	0.00801000	0.00801000	0.00000000	1693255559999	0.00000000	0	0.00000000	0.00000000	0
1693255560000	0.00801000	0.00801000	0.00801000	0.00801000	0.00000000	1693255619999	0.00000000	0	0.00000000	0.00000000	0
1693255620000	0.00801000	0.00801000	0.00801000	0.00801000	0.00000000	1693255679999	0.00000000	0	0.00000000	0.00000000	0
1693255680000	0.00801000	0.00801000	0.00801000	0.00801000	0.00000000	1693255739999	0.00000000	0	0.00000000	0.00000000	0
1693255740000	0.00801000	0.00801000	0.00801000	0.00801000	52172.33000000	1693255799999	417.90036330	5	0.00000000	0.00000000	0
1693255800000	0.00801000	0.00801000	0.00801000	0.00801000	0.00000000	1693255859999	0.00000000	0	0.00000000	0.00000000	0
1693255860000	0.00801000	0.00801000	0.00801000	0.00801000	0.00000000	1693255919999	0.00000000	0	0.00000000	0.00000000	0
1693255920000	0.00800000	0.00800000	0.00800000	0.00800000	5246.60000000	1693255979999	41.97280000	2	0.00000000	0.00000000	0
1693255980000	0.00800000	0.00800000	0.00800000	0.00800000	0.00000000	1693256039999	0.00000000	0	0.00000000	0.00000000	0
1693256040000	0.00800000	0.00800000	0.00800000	0.00800000	0.00000000	1693256099999	0.00000000	0	0.00000000	0.00000000	0
1693256100000	0.00800000	0.00800000	0.00800000	0.00800000	0.00000000	1693256159999	0.00000000	0	0.00000000	0.00000000	0
1693256160000	0.00800000	0.00800000	0.00800000	0.00800000	0.00000000	1693256219999	0.00000000	0	0.00000000	0.00000000	0
1693256220000	0.00800000	0.00800000	0.00800000	0.00800000	0.00000000	1693256279999	0.00000000	0	0.00000000	0.00000000	0
1693256280000	0.00800000	0.00800000	0.00800000	0.00800000	0.00000000	1693256339999	0.00000000	0	0.00000000	0.00000000	0
1693256340000	0.00800000	0.00800000	0.00800000	0.00800000	0.00000000	1693256399999	0.00000000	0	0.00000000	0.00000000	0
1693256400000	0.00800000	0.00800000	0.00800000	0.00800000	0.00000000	1693256459999	0.00000000	0	0.00000000	0.00000000	0
1693256460000	0.00800000	0.00800000	0.00800000	0.00800000	0.00000000	1693256519999	0.00000000	0	0.00000000	0.00000000	0
1693256520000	0.00800000	0.00800000	0.00800000	0.00800000	0.00000000	1693256579999	0.00000000	0	0.00000000	0.00000000	0
1693256580000	0.00800000	0.00800000	0.00800000	0.00800000	0.00000000	1693256639999	0.00000000	0	0.00000000	0.00000000	0
1693256640000	0.00800000	0.00800000	0.00800000	0.00800000	0.00000000	1693256699999	0.00000000	0	0.00000000	0.00000000	0
1693256700000	0.00800000	0.00800000	0.00800000	0.00800000	0.00000000	1693256759999	0.00000000	0	0.00000000	0.00000000	0
1693256760000	0.00800000	0.00800000	0.00800000	0.00800000	0.00000000	1693256819999	0.00000000	0	0.00000000	0.00000000	0
1693256820000	0.00800000	0.00800000	0.00800000	0.00800000	0.00000000	1693256879999	0.00000000	0	0.00000000	0.00000000	0
1693256880000	0.00800000	0.00800000	0.00800000	0.00800000	0.00000000	1693256939999	0.00000000	0	0.00000000	0.00000000	0
1693256940000	0.00800000	0.00800000	0.00800000	0.00800000	0.00000000	1693256999999	0.00000000	0	0.00000000	0.00000000	0
1693257000000	0.00800000	0.00800000	0.00800000	0.00800000	0.00000000	1693257059999	0.00000000	0	0.00000000	0.00000000	0
1693257060000	0.00800000	0.00800000	0.00800000	0.00800000	0.00000000	1693257119999	0.00000000	0	0.00000000	0.00000000	0
1693257120000	0.00800000	0.00800000	0.00800000	0.00800000	0.00000000	1693257179999	0.00000000	0	0.00000000	0.00000000	0
1693257180000	0.00800000	0.00800000	0.00800000	0.00800000	0.00000000	1693257239999	0.00000000	0	0.00000000	0.00000000	0
1693257240000	0.00800000	0.00800000	0.00800000	0.00800000	0.00000000	1693257299999	0.00000000	0	0.00000000	0.00000000	0
1693257300000	0.00800000	0.00800000	0.00800000	0.00800000	0.00000000	1693257359999	0.00000000	0	0.00000000	0.00000000	0
1693257360000	0.00800000	0.00800000	0.00800000	0.00800000	0.00000000	1693257419999	0.00000000	0	0.00000000	0.00000000	0
1693257420000	0.00800000	0.00800000	0.00800000	0.00800000	0.00000000	1693257479999	0.00000000	0	0.00000000	0.00000000	0
1693257480000	0.00800000	0.00800000	0.00800000	0.00800000	0.00000000	1693257539999	0.00000000	0	0.00000000	0.00000000	0
1693257540000	0.00800000	0.00800000	0.00800000	0.00800000	0.00000000	1693257599999	0.00000000	0	0.00000000	0.00000000	0
1693257600000	0.00800000	0.00800000	0.00800000	0.00800000	0.00000000	1693257659999	0.00000000	0	0.00000000	0.00000000	0
1693257660000	0.00800000	0.00800000	0.00800000	0.00800000	0.00000000	1693257719999	0.00000000	0	0.00000000	0.00000000	0
1693257720000	0.00800000	0.00800000	0.00800000	0.00800000	0.00000000	1693257779999	0.00000000	0	0.00000000	0.00000000	0
1693257780000	0.00800000	0.00800000	0.00800000	0.00800000	0.00000000	1693257839999	0.00000000	0	0.00000000	0.00000000	0
1693257840000	0.00800000	0.00800000	0.00800000	0.00800000	0.00000000	1693257899999	0.00000000	0	0.00000000	0.00000000	0
1693257900000	0.00800000	0.00800000	0.00800000	0.00800000	0.00000000	1693257959999	0.00000000	0	0.00000000	0.00000000	0
1693257960000	0.00800000	0.00800000	0.00800000	0.00800000	0.00000000	1693258019999	0.00000000	0	0.00000000	0.00000000	0
1693258020000	0.00800000	0.00800000	0.00800000	0.00800000	0.00000000	1693258079999	0.00000000	0	0.00000000	0.00000000	0
1693258080000	0.00800000	0.00800000	0.00800000	0.00800000	0.00000000	1693258139999	0.00000000	0	0.00000000	0.00000000	0
1693258140000	0.00800000	0.00800000	0.00800000	0.00800000	0.00000000	1693258199999	0.00000000	0	0.00000000	0.00000000	0
1693258200000	0.00800000	0.00800000	0.00800000	0.00800000	0.00000000	1693258259999	0.00000000	0	0.00000000	0.00000000	0
1693258260000	0.00800000	0.00800000	0.00800000	0.00800000	0.00000000	1693258319999	0.00000000	0	0.00000000	0.00000000	0
1693258320000	0.00800000	0.00800000	0.00800000	0.00800000	0.00000000	1693258379999	0.00000000	0	0.00000000	0.00000000	0
1693258380000	0.00800000	0.00800000	0.00800000	0.00800000	0.00000000	1693258439999	0.00000000	0	0.00000000	0.00000000	0
1693258440000	0.00800000	0.00800000	0.00800000	0.00800000	0.00000000	1693258499999	0.00000000	0	0.00000000	0.00000000	0
1693258500000	0.00800000	0.00800000	0.00800000	0.00800000	0.00000000	1693258559999	0.00000000	0	0.00000000	0.00000000	0
1693258560000	0.00800000	0.00800000	0.00800000	0.00800000	0.00000000	1693258619999	0.00000000	0	0.00000000	0.00000000	0
1693258620000	0.00800000	0.00800000	0.00800000	0.00800000	0.00000000	1693258679999	0.00000000	0	0.00000000	0.00000000	0
1693258680000	0.00800000	0.00800000	0.00800000	0.00800000	0.00000000	1693258739999	0.00000000	0	0.00000000	0.00000000	0
1693258740000	0.00800000	0.00800000	0.00800000	0.00800000	0.00000000	1693258799999	0.00000000	0	0.00000000	0.00000000	0
1693258800000	0.00799000	0.00799000	0.00799000	0.00799000	1290.59000000	1693258859999	10.31181410	1	0.00000000	0.00000000	0
1693258860000	0.00799000	0.00799000	0.00799000	0.00799000	0.00000000	1693258919999	0.00000000	0	0.00000000	0.00000000	0
1693258920000	0.00800000	0.00800000	0.00800000	0.00800000	1463.85000000	1693258979999	11.71080000	1	1463.85000000	11.71080000	0
1693258980000	0.00800000	0.00800000	0.00800000	0.00800000	0.00000000	1693259039999	0.00000000	0	0.00000000	0.00000000	0
1693259040000	0.00799000	0.00799000	0.00798000	0.00798000	2284.55000000	1693259099999	18.24585290	2	0.00000000	0.00000000	0
1693259100000	0.00798000	0.00798000	0.00798000	0.00798000	0.00000000	1693259159999	0.00000000	0	0.00000000	0.00000000	0
1693259160000	0.00799000	0.00799000	0.00799000	0.00799000	3745.32000000	1693259219999	29.92510680	1	0.00000000	0.00000000	0
1693259220000	0.00799000	0.00799000	0.00799000	0.00799000	0.00000000	1693259279999	0.00000000	0	0.00000000	0.00000000	0
1693259280000	0.00799000	0.00799000	0.00799000	0.00799000	0.00000000	1693259339999	0.00000000	0	0.00000000	0.00000000	0
1693259340000	0.00799000	0.00799000	0.00799000	0.00799000	0.00000000	1693259399999	0.00000000	0	0.00000000	0.00000000	0
1693259400000	0.00798000	0.00798000	0.00797000	0.00797000	19827.42000000	1693259459999	158.09734110	6	0.00000000	0.00000000	0
1693259460000	0.00797000	0.00797000	0.00797000	0.00797000	0.00000000	1693259519999	0.00000000	0	0.00000000	0.00000000	0
1693259520000	0.00797000	0.00797000	0.00797000	0.00797000	0.00000000	1693259579999	0.00000000	0	0.00000000	0.00000000	0
1693259580000	0.00797000	0.00797000	0.00797000	0.00797000	0.00000000	1693259639999	0.00000000	0	0.00000000	0.00000000	0
1693259640000	0.00797000	0.00797000	0.00797000	0.00797000	0.00000000	1693259699999	0.00000000	0	0.00000000	0.00000000	0
1693259700000	0.00799000	0.00799000	0.00799000	0.00799000	2385.12000000	1693259759999	19.05710880	2	2385.12000000	19.05710880	0
1693259760000	0.00799000	0.00799000	0.00799000	0.00799000	0.00000000	1693259819999	0.00000000	0	0.00000000	0.00000000	0
1693259820000	0.00799000	0.00799000	0.00799000	0.00799000	0.00000000	1693259879999	0.00000000	0	0.00000000	0.00000000	0
1693259880000	0.00799000	0.00799000	0.00799000	0.00799000	0.00000000	1693259939999	0.00000000	0	0.00000000	0.00000000	0
1693259940000	0.00799000	0.00799000	0.00799000	0.00799000	0.00000000	1693259999999	0.00000000	0	0.00000000	0.00000000	0
1693260000000	0.00799000	0.00799000	0.00799000	0.00799000	0.00000000	1693260059999	0.00000000	0	0.00000000	0.00000000	0
1693260060000	0.00799000	0.00799000	0.00799000	0.00799000	0.00000000	1693260119999	0.00000000	0	0.00000000	0.00000000	0
1693260120000	0.00799000	0.00799000	0.00799000	0.00799000	0.00000000	1693260179999	0.00000000	0	0.00000000	0.00000000	0
1693260180000	0.00799000	0.00799000	0.00799000	0.00799000	0.00000000	1693260239999	0.00000000	0	0.00000000	0.00000000	0
1693260240000	0.00799000	0.00799000	0.00799000	0.00799000	0.00000000	1693260299999	0.00000000	0	0.00000000	0.00000000	0
1693260300000	0.00799000	0.00799000	0.00799000	0.00799000	0.00000000	1693260359999	0.00000000	0	0.00000000	0.00000000	0
1693260360000	0.00799000	0.00799000	0.00799000	0.00799000	0.00000000	1693260419999	0.00000000	0	0.00000000	0.00000000	0
1693260420000	0.00799000	0.00799000	0.00799000	0.00799000	0.00000000	1693260479999	0.00000000	0	0.00000000	0.00000000	0
1693260480000	0.00799000	0.00799000	0.00799000	0.00799000	0.00000000	1693260539999	0.00000000	0	0.00000000	0.00000000	0
1693260540000	0.00799000	0.00799000	0.00799000	0.00799000	0.00000000	1693260599999	0.00000000	0	0.00000000	0.00000000	0
1693260600000	0.00799000	0.00799000	0.00799000	0.00799000	0.00000000	1693260659999	0.00000000	0	0.00000000	0.00000000	0
1693260660000	0.00799000	0.00799000	0.00799000	0.00799000	0.00000000	1693260719999	0.00000000	0	0.00000000	0.00000000	0
1693260720000	0.00799000	0.00799000	0.00799000	0.00799000	0.00000000	1693260779999	0.00000000	0	0.00000000	0.00000000	0
1693260780000	0.00799000	0.00799000	0.00799000	0.00799000	0.00000000	1693260839999	0.00000000	0	0.00000000	0.00000000	0
1693260840000	0.00799000	0.00799000	0.00799000	0.00799000	0.00000000	1693260899999	0.00000000	0	0.00000000	0.00000000	0
1693260900000	0.00799000	0.00799000	0.00799000	0.00799000	0.00000000	1693260959999	0.00000000	0	0.00000000	0.00000000	0
1693260960000	0.00799000	0.00799000	0.00799000	0.00799000	0.00000000	1693261019999	0.00000000	0	0.00000000	0.00000000	0
1693261020000	0.00799000	0.00799000	0.00799000	0.00799000	0.00000000	1693261079999	0.00000000	0	0.00000000	0.00000000	0
1693261080000	0.00799000	0.00799000	0.00799000	0.00799000	0.00000000	1693261139999	0.00000000	0	0.00000000	0.00000000	0
1693261140000	0.00799000	0.00799000	0.00799000	0.00799000	0.00000000	1693261199999	0.00000000	0	0.00000000	0.00000000	0
1693261200000	0.00799000	0.00799000	0.00799000	0.00799000	1575.74000000	1693261259999	12.59016260	2	1575.74000000	12.59016260	0
1693261260000	0.00799000	0.00799000	0.00799000	0.00799000	0.00000000	1693261319999	0.00000000	0	0.00000000	0.00000000	0
1693261320000	0.00799000	0.00799000	0.00799000	0.00799000	0.00000000	1693261379999	0.00000000	0	0.00000000	0.00000000	0
1693261380000	0.00799000	0.00799000	0.00799000	0.00799000	0.00000000	1693261439999	0.00000000	0	0.00000000	0.00000000	0
1693261440000	0.00799000	0.00799000	0.00799000	0.00799000	0.00000000	1693261499999	0.00000000	0	0.00000000	0.00000000	0
1693261500000	0.00799000	0.00799000	0.00799000	0.00799000	0.00000000	1693261559999	0.00000000	0	0.00000000	0.00000000	0
1693261560000	0.00799000	0.00799000	0.00799000	0.00799000	0.00000000	1693261619999	0.00000000	0	0.00000000	0.00000000	0
1693261620000	0.00799000	0.00799000	0.00799000	0.00799000	0.00000000	1693261679999	0.00000000	0	0.00000000	0.00000000	0
1693261680000	0.00799000	0.00799000	0.00799000	0.00799000	0.00000000	1693261739999	0.00000000	0	0.00000000	0.00000000	0
1693261740000	0.00799000	0.00799000	0.00799000	0.00799000	0.00000000	1693261799999	0.00000000	0	0.00000000	0.00000000	0
1693261800000	0.00799000	0.00799000	0.00799000	0.00799000	0.00000000	1693261859999	0.00000000	0	0.00000000	0.00000000	0
1693261860000	0.00799000	0.00799000	0.00799000	0.00799000	0.00000000	1693261919999	0.00000000	0	0.00000000	0.00000000	0
1693261920000	0.00800000	0.00800000	0.00800000	0.00800000	11793.60000000	1693261979999	94.34880000	1	11793.60000000	94.34880000	0
1693261980000	0.00800000	0.00800000	0.00800000	0.00800000	0.00000000	1693262039999	0.00000000	0	0.00000000	0.00000000	0
1693262040000	0.00800000	0.00800000	0.00800000	0.00800000	0.00000000	1693262099999	0.00000000	0	0.00000000	0.00000000	0
1693262100000	0.00800000	0.00800000	0.00800000	0.00800000	0.00000000	1693262159999	0.00000000	0	0.00000000	0.00000000	0
1693262160000	0.00800000	0.00800000	0.00800000	0.00800000	0.00000000	1693262219999	0.00000000	0	0.00000000	0.00000000	0
1693262220000	0.00800000	0.00800000	0.00800000	0.00800000	0.00000000	1693262279999	0.00000000	0	0.00000000	0.00000000	0
1693262280000	0.00800000	0.00800000	0.00800000	0.00800000	0.00000000	1693262339999	0.00000000	0	0.00000000	0.00000000	0
1693262340000	0.00800000	0.00800000	0.00800000	0.00800000	0.00000000	1693262399999	0.00000000	0	0.00000000	0.00000000	0
1693262400000	0.00800000	0.00800000	0.00800000	0.00800000	0.00000000	1693262459999	0.00000000	0	0.00000000	0.00000000	0
1693262460000	0.00800000	0.00800000	0.00800000	0.00800000	0.00000000	1693262519999	0.00000000	0	0.00000000	0.00000000	0
1693262520000	0.00800000	0.00800000	0.00800000	0.00800000	0.00000000	1693262579999	0.00000000	0	0.00000000	0.00000000	0
1693262580000	0.00800000	0.00800000	0.00800000	0.00800000	0.00000000	1693262639999	0.00000000	0	0.00000000	0.00000000	0
1693262640000	0.00800000	0.00800000	0.00800000	0.00800000	3698.48000000	1693262699999	29.58784000	1	0.00000000	0.00000000	0
1693262700000	0.00800000	0.00800000	0.00800000	0.00800000	0.00000000	1693262759999	0.00000000	0	0.00000000	0.00000000	0
1693262760000	0.00800000	0.00800000	0.00800000	0.00800000	0.00000000	1693262819999	0.00000000	0	0.00000000	0.00000000	0
1693262820000	0.00800000	0.00800000	0.00800000	0.00800000	0.00000000	1693262879999	0.00000000	0	0.00000000	0.00000000	0
1693262880000	0.00800000	0.00800000	0.00800000	0.00800000	0.00000000	1693262939999	0.00000000	0	0.00000000	0.00000000	0
1693262940000	0.00800000	0.00800000	0.00800000	0.00800000	0.00000000	1693262999999	0.00000000	0	0.00000000	0.00000000	0
1693263000000	0.00800000	0.00800000	0.00800000	0.00800000	0.00000000	1693263059999	0.00000000	0	0.00000000	0.00000000	0
1693263060000	0.00801000	0.00801000	0.00801000	0.00801000	2797.58000000	1693263119999	22.40861580	2	2797.58000000	22.40861580	0
1693263120000	0.00801000	0.00801000	0.00801000	0.00801000	0.00000000	1693263179999	0.00000000	0	0.00000000	0.00000000	0
1693263180000	0.00801000	0.00801000	0.00801000	0.00801000	0.00000000	1693263239999	0.00000000	0	0.00000000	0.00000000	0
1693263240000	0.00801000	0.00801000	0.00801000	0.00801000	0.00000000	1693263299999	0.00000000	0	0.00000000	0.00000000	0
1693263300000	0.00801000	0.00801000	0.00801000	0.00801000	0.00000000	1693263359999	0.00000000	0	0.00000000	0.00000000	0
1693263360000	0.00801000	0.00801000	0.00801000	0.00801000	0.00000000	1693263419999	0.00000000	0	0.00000000	0.00000000	0
1693263420000	0.00801000	0.00801000	0.00801000	0.00801000	0.00000000	1693263479999	0.00000000	0	0.00000000	0.00000000	0
1693263480000	0.00801000	0.00801000	0.00801000	0.00801000	0.00000000	1693263539999	0.00000000	0	0.00000000	0.00000000	0
1693263540000	0.00801000	0.00801000	0.00801000	0.00801000	0.00000000	1693263599999	0.00000000	0	0.00000000	0.00000000	0
1693263600000	0.00801000	0.00801000	0.00801000	0.00801000	0.00000000	1693263659999	0.00000000	0	0.00000000	0.00000000	0
1693263660000	0.00801000	0.00801000	0.00801000	0.00801000	0.00000000	1693263719999	0.00000000	0	0.00000000	0.00000000	0
1693263720000	0.00801000	0.00801000	0.00801000	0.00801000	0.00000000	1693263779999	0.00000000	0	0.00000000	0.00000000	0
1693263780000	0.00801000	0.00801000	0.00801000	0.00801000	0.00000000	1693263839999	0.00000000	0	0.00000000	0.00000000	0
1693263840000	0.00800000	0.00800000	0.00799000	0.00799000	50910.63000000	1693263899999	407.09323550	3	0.00000000	0.00000000	0
1693263900000	0.00799000	0.00799000	0.00799000	0.00799000	0.00000000	1693263959999	0.00000000	0	0.00000000	0.00000000	0
1693263960000	0.00799000	0.00799000	0.00799000	0.00799000	0.00000000	1693264019999	0.00000000	0	0.00000000	0.00000000	0
1693264020000	0.00799000	0.00799000	0.00799000	0.00799000	0.00000000	1693264079999	0.00000000	0	0.00000000	0.00000000	0
1693264080000	0.00799000	0.00799000	0.00799000	0.00799000	0.00000000	1693264139999	0.00000000	0	0.00000000	0.00000000	0
1693264140000	0.00799000	0.00799000	0.00799000	0.00799000	0.00000000	1693264199999	0.00000000	0	0.00000000	0.00000000	0
1693264200000	0.00799000	0.00799000	0.00799000	0.00799000	0.00000000	1693264259999	0.00000000	0	0.00000000	0.00000000	0
1693264260000	0.00799000	0.00799000	0.00799000	0.00799000	0.00000000	1693264319999	0.00000000	0	0.00000000	0.00000000	0
1693264320000	0.00799000	0.00799000	0.00799000	0.00799000	0.00000000	1693264379999	0.00000000	0	0.00000000	0.00000000	0
1693264380000	0.00799000	0.00799000	0.00799000	0.00799000	0.00000000	1693264439999	0.00000000	0	0.00000000	0.00000000	0
1693264440000	0.00799000	0.00799000	0.00799000	0.00799000	0.00000000	1693264499999	0.00000000	0	0.00000000	0.00000000	0
1693264500000	0.00799000	0.00799000	0.00799000	0.00799000	0.00000000	1693264559999	0.00000000	0	0.00000000	0.00000000	0
1693264560000	0.00799000	0.00799000	0.00799000	0.00799000	0.00000000	1693264619999	0.00000000	0	0.00000000	0.00000000	0
1693264620000	0.00799000	0.00799000	0.00799000	0.00799000	0.00000000	1693264679999	0.00000000	0	0.00000000	0.00000000	0
1693264680000	0.00799000	0.00799000	0.00799000	0.00799000	0.00000000	1693264739999	0.00000000	0	0.00000000	0.00000000	0
1693264740000	0.00801000	0.00801000	0.00801000	0.00801000	27971.01000000	1693264799999	224.04779010	3	27971.01000000	224.04779010	0
1693264800000	0.00801000	0.00801000	0.00801000	0.00801000	0.00000000	1693264859999	0.00000000	0	0.00000000	0.00000000	0
1693264860000	0.00801000	0.00801000	0.00801000	0.00801000	0.00000000	1693264919999	0.00000000	0	0.00000000	0.00000000	0
1693264920000	0.00801000	0.00801000	0.00801000	0.00801000	0.00000000	1693264979999	0.00000000	0	0.00000000	0.00000000	0
1693264980000	0.00801000	0.00801000	0.00801000	0.00801000	0.00000000	1693265039999	0.00000000	0	0.00000000	0.00000000	0
1693265040000	0.00801000	0.00801000	0.00801000	0.00801000	0.00000000	1693265099999	0.00000000	0	0.00000000	0.00000000	0
1693265100000	0.00801000	0.00801000	0.00801000	0.00801000	0.00000000	1693265159999	0.00000000	0	0.00000000	0.00000000	0
1693265160000	0.00801000	0.00801000	0.00801000	0.00801000	87382.26000000	1693265219999	699.93190260	6	87382.26000000	699.93190260	0
1693265220000	0.00801000	0.00801000	0.00801000	0.00801000	0.00000000	1693265279999	0.00000000	0	0.00000000	0.00000000	0
1693265280000	0.00801000	0.00801000	0.00801000	0.00801000	0.00000000	1693265339999	0.00000000	0	0.00000000	0.00000000	0
1693265340000	0.00801000	0.00801000	0.00801000	0.00801000	0.00000000	1693265399999	0.00000000	0	0.00000000	0.00000000	0
1693265400000	0.00800000	0.00800000	0.00800000	0.00800000	35428.66000000	1693265459999	283.42928000	4	0.00000000	0.00000000	0
1693265460000	0.00800000	0.00800000	0.00800000	0.00800000	0.00000000	1693265519999	0.00000000	0	0.00000000	0.00000000	0
1693265520000	0.00800000	0.00800000	0.00800000	0.00800000	0.00000000	1693265579999	0.00000000	0	0.00000000	0.00000000	0
1693265580000	0.00800000	0.00800000	0.00800000	0.00800000	0.00000000	1693265639999	0.00000000	0	0.00000000	0.00000000	0
1693265640000	0.00800000	0.00800000	0.00800000	0.00800000	0.00000000	1693265699999	0.00000000	0	0.00000000	0.00000000	0
1693265700000	0.00800000	0.00800000	0.00800000	0.00800000	0.00000000	1693265759999	0.00000000	0	0.00000000	0.00000000	0
1693265760000	0.00800000	0.00800000	0.00800000	0.00800000	0.00000000	1693265819999	0.00000000	0	0.00000000	0.00000000	0
1693265820000	0.00800000	0.00800000	0.00800000	0.00800000	0.00000000	1693265879999	0.00000000	0	0.00000000	0.00000000	0
1693265880000	0.00800000	0.00800000	0.00800000	0.00800000	0.00000000	1693265939999	0.00000000	0	0.00000000	0.00000000	0
1693265940000	0.00800000	0.00800000	0.00800000	0.00800000	0.00000000	1693265999999	0.00000000	0	0.00000000	0.00000000	0
1693266000000	0.00800000	0.00800000	0.00800000	0.00800000	0.00000000	1693266059999	0.00000000	0	0.00000000	0.00000000	0
1693266060000	0.00800000	0.00800000	0.00800000	0.00800000	0.00000000	1693266119999	0.00000000	0	0.00000000	0.00000000	0
1693266120000	0.00800000	0.00800000	0.00800000	0.00800000	0.00000000	1693266179999	0.00000000	0	0.00000000	0.00000000	0
1693266180000	0.00800000	0.00800000	0.00800000	0.00800000	0.00000000	1693266239999	0.00000000	0	0.00000000	0.00000000	0
1693266240000	0.00800000	0.00800000	0.00800000	0.00800000	0.00000000	1693266299999	0.00000000	0	0.00000000	0.00000000	0
1693266300000	0.00800000	0.00800000	0.00800000	0.00800000	0.00000000	1693266359999	0.00000000	0	0.00000000	0.00000000	0
1693266360000	0.00800000	0.00800000	0.00800000	0.00800000	0.00000000	1693266419999	0.00000000	0	0.00000000	0.00000000	0
1693266420000	0.00800000	0.00800000	0.00800000	0.00800000	0.00000000	1693266479999	0.00000000	0	0.00000000	0.00000000	0
1693266480000	0.00800000	0.00800000	0.00800000	0.00800000	0.00000000	1693266539999	0.00000000	0	0.00000000	0.00000000	0
1693266540000	0.00800000	0.00800000	0.00800000	0.00800000	0.00000000	1693266599999	0.00000000	0	0.00000000	0.00000000	0
1693266600000	0.00800000	0.00800000	0.00800000	0.00800000	0.00000000	1693266659999	0.00000000	0	0.00000000	0.00000000	0
1693266660000	0.00800000	0.00800000	0.00800000	0.00800000	0.00000000	1693266719999	0.00000000	0	0.00000000	0.00000000	0
1693266720000	0.00800000	0.00800000	0.00800000	0.00800000	0.00000000	1693266779999	0.00000000	0	0.00000000	0.00000000	0
1693266780000	0.00800000	0.00800000	0.00800000	0.00800000	0.00000000	1693266839999	0.00000000	0	0.00000000	0.00000000	0
1693266840000	0.00800000	0.00800000	0.00800000	0.00800000	0.00000000	1693266899999	0.00000000	0	0.00000000	0.00000000	0
1693266900000	0.00800000	0.00800000	0.00800000	0.00800000	0.00000000	1693266959999	0.00000000	0	0.00000000	0.00000000	0
1693266960000	0.00800000	0.00800000	0.00800000	0.00800000	0.00000000	1693267019999	0.00000000	0	0.00000000	0.00000000	0
1693267020000	0.00800000	0.00800000	0.00800000	0.00800000	0.00000000	1693267079999	0.00000000	0	0.00000000	0.00000000	0
1693267080000	0.00800000	0.00800000	0.00800000	0.00800000	0.00000000	1693267139999	0.00000000	0	0.00000000	0.00000000	0
1693267140000	0.00800000	0.00800000	0.00800000	0.00800000	0.00000000	1693267199999	0.00000000	0	0.00000000	0.00000000	0
