# Supplementary material for: Evaluating machine learning models for predictive accuracy in cryptocurrency price forecasting
Source: PeerJ Comput Sci. 2025 Feb 21;11:e2626. doi: 10.7717/peerj-cs.2626 (PMC12571449; doi:10.7717/peerj-cs.2626)
Supplement: Supplemental Information 1 [file peerj-cs-11-2626-s001.zip › Datasets/PONDBUSD-1w-2023-03.csv]

1678060800000	0.01027000	0.01050000	0.00829000	0.00935000	113066279.41000000	1678665599999	1059245.68957340	14477	53232250.19000000	498552.21684220	0
1678665600000	0.00936000	0.01103000	0.00917000	0.01072000	205046792.70000000	1679270399999	2092216.37137310	26773	106980576.71000000	1093357.37878030	0
1679270400000	0.01074000	0.01100000	0.00922000	0.00957000	117774862.48000000	1679875199999	1184068.24418960	17264	53162055.38000000	534644.39474920	0
1679875200000	0.00956000	0.01033000	0.00900000	0.00972000	99527541.97000000	1680479999999	971355.29244140	14110	44484360.60000000	434019.91244800	0
