# Supplementary material for: Evaluating machine learning models for predictive accuracy in cryptocurrency price forecasting
Source: PeerJ Comput Sci. 2025 Feb 21;11:e2626. doi: 10.7717/peerj-cs.2626 (PMC12571449; doi:10.7717/peerj-cs.2626)
Supplement: Supplemental Information 1 [file peerj-cs-11-2626-s001.zip › Datasets/PONDBUSD-30m-2023-08-28.csv]

1693180800000	0.00801000	0.00801000	0.00800000	0.00800000	13966.21000000	1693182599999	111.78213650	4	0.00000000	0.00000000	0
1693182600000	0.00800000	0.00802000	0.00799000	0.00799000	792675.07000000	1693184399999	6341.33790420	24	3117.21000000	25.00002420	0
1693184400000	0.00799000	0.00799000	0.00797000	0.00797000	97484.97000000	1693186199999	777.93219600	15	0.00000000	0.00000000	0
1693186200000	0.00796000	0.00796000	0.00795000	0.00795000	17141.58000000	1693187999999	136.31604610	4	0.00000000	0.00000000	0
1693188000000	0.00795000	0.00795000	0.00793000	0.00794000	73413.73000000	1693189799999	582.99374520	15	5290.93000000	42.00998420	0
1693189800000	0.00793000	0.00793000	0.00791000	0.00791000	32675.98000000	1693191599999	258.70144650	8	0.00000000	0.00000000	0
1693191600000	0.00793000	0.00794000	0.00793000	0.00794000	135002.33000000	1693193399999	1071.86540110	9	135002.33000000	1071.86540110	0
1693193400000	0.00794000	0.00794000	0.00794000	0.00794000	0.00000000	1693195199999	0.00000000	0	0.00000000	0.00000000	0
1693195200000	0.00794000	0.00794000	0.00794000	0.00794000	0.00000000	1693196999999	0.00000000	0	0.00000000	0.00000000	0
1693197000000	0.00794000	0.00794000	0.00794000	0.00794000	0.00000000	1693198799999	0.00000000	0	0.00000000	0.00000000	0
1693198800000	0.00794000	0.00794000	0.00794000	0.00794000	1259.44000000	1693200599999	9.99995360	1	1259.44000000	9.99995360	0
1693200600000	0.00792000	0.00792000	0.00787000	0.00790000	114824.24000000	1693202399999	906.28797830	36	11957.84000000	94.38785520	0
1693202400000	0.00789000	0.00791000	0.00788000	0.00791000	31430.71000000	1693204199999	247.99371260	8	10658.23000000	84.25325040	0
1693204200000	0.00792000	0.00796000	0.00792000	0.00796000	344646.22000000	1693205999999	2736.34404460	35	287759.24000000	2284.91355230	0
1693206000000	0.00795000	0.00795000	0.00792000	0.00792000	113479.87000000	1693207799999	900.97621880	10	18969.34000000	150.61655960	0
1693207800000	0.00794000	0.00794000	0.00791000	0.00793000	567012.70000000	1693209599999	4494.64094910	23	396885.72000000	3147.23519130	0
1693209600000	0.00794000	0.00804000	0.00794000	0.00796000	869136.99000000	1693211399999	6954.87949420	57	307698.45000000	2454.13619280	0
1693211400000	0.00797000	0.00800000	0.00792000	0.00800000	318273.21000000	1693213199999	2528.81625940	39	139071.78000000	1105.65164790	0
1693213200000	0.00798000	0.00798000	0.00794000	0.00796000	155111.90000000	1693214999999	1233.86303240	22	84823.46000000	674.57895910	0
1693215000000	0.00797000	0.00799000	0.00796000	0.00796000	243713.21000000	1693216799999	1941.29745830	24	9987.97000000	79.68302350	0
1693216800000	0.00797000	0.00798000	0.00795000	0.00797000	136797.85000000	1693218599999	1089.33615450	21	73518.30000000	585.52939630	0
1693218600000	0.00798000	0.00801000	0.00798000	0.00800000	135608.19000000	1693220399999	1084.55552580	28	120875.49000000	966.79936380	0
1693220400000	0.00801000	0.00802000	0.00798000	0.00802000	78661.55000000	1693222199999	629.00005440	20	33234.19000000	266.11692040	0
1693222200000	0.00801000	0.00801000	0.00800000	0.00800000	15765.45000000	1693223999999	126.17615910	5	0.00000000	0.00000000	0
1693224000000	0.00799000	0.00806000	0.00798000	0.00806000	119917.47000000	1693225799999	961.80799370	27	75589.68000000	607.12701070	0
1693225800000	0.00804000	0.00804000	0.00804000	0.00804000	5222.38000000	1693227599999	41.98793520	2	0.00000000	0.00000000	0
1693227600000	0.00803000	0.00803000	0.00802000	0.00803000	15704.35000000	1693229399999	126.05354870	6	5240.06000000	42.07768180	0
1693229400000	0.00804000	0.00808000	0.00804000	0.00805000	85758.26000000	1693231199999	692.15981930	12	85758.26000000	692.15981930	0
1693231200000	0.00804000	0.00805000	0.00804000	0.00805000	6469.24000000	1693232999999	52.06237900	4	4968.94000000	39.99996700	0
1693233000000	0.00805000	0.00805000	0.00805000	0.00805000	30791.41000000	1693234799999	247.87085050	3	30791.41000000	247.87085050	0
1693234800000	0.00804000	0.00805000	0.00804000	0.00805000	41508.54000000	1693236599999	334.01998460	4	29132.30000000	234.51501500	0
1693236600000	0.00805000	0.00807000	0.00804000	0.00804000	91540.03000000	1693238399999	737.44330770	13	75879.26000000	611.42631480	0
1693238400000	0.00803000	0.00803000	0.00803000	0.00803000	6521.33000000	1693240199999	52.36627990	3	0.00000000	0.00000000	0
1693240200000	0.00802000	0.00802000	0.00801000	0.00801000	10752.28000000	1693241999999	86.15068930	5	0.00000000	0.00000000	0
1693242000000	0.00802000	0.00802000	0.00800000	0.00802000	38154.95000000	1693243799999	305.69928370	10	5244.71000000	42.06257420	0
1693243800000	0.00803000	0.00804000	0.00803000	0.00804000	10270.35000000	1693245599999	82.56070810	4	10270.35000000	82.56070810	0
1693245600000	0.00803000	0.00804000	0.00803000	0.00804000	10445.22000000	1693247399999	83.90859530	7	3347.87000000	26.91687480	0
1693247400000	0.00804000	0.00804000	0.00804000	0.00804000	0.00000000	1693249199999	0.00000000	0	0.00000000	0.00000000	0
1693249200000	0.00803000	0.00803000	0.00801000	0.00801000	16737.59000000	1693250999999	134.20284770	7	0.00000000	0.00000000	0
1693251000000	0.00802000	0.00803000	0.00802000	0.00803000	6068.82000000	1693252799999	48.70285990	6	6068.82000000	48.70285990	0
1693252800000	0.00801000	0.00801000	0.00801000	0.00801000	3452.27000000	1693254599999	27.65268270	3	0.00000000	0.00000000	0
1693254600000	0.00801000	0.00801000	0.00800000	0.00800000	57418.93000000	1693256399999	459.87316330	7	0.00000000	0.00000000	0
1693256400000	0.00800000	0.00800000	0.00800000	0.00800000	0.00000000	1693258199999	0.00000000	0	0.00000000	0.00000000	0
1693258200000	0.00799000	0.00800000	0.00797000	0.00799000	30996.85000000	1693259999999	247.34802370	13	3848.97000000	30.76790880	0
1693260000000	0.00799000	0.00799000	0.00799000	0.00799000	1575.74000000	1693261799999	12.59016260	2	1575.74000000	12.59016260	0
1693261800000	0.00800000	0.00801000	0.00800000	0.00801000	18289.66000000	1693263599999	146.34525580	4	14591.18000000	116.75741580	0
1693263600000	0.00800000	0.00801000	0.00799000	0.00801000	166263.90000000	1693265399999	1331.07292820	12	115353.27000000	923.97969270	0
1693265400000	0.00800000	0.00800000	0.00800000	0.00800000	35428.66000000	1693267199999	283.42928000	4	0.00000000	0.00000000	0
