# Supplementary material for: Evaluating machine learning models for predictive accuracy in cryptocurrency price forecasting
Source: PeerJ Comput Sci. 2025 Feb 21;11:e2626. doi: 10.7717/peerj-cs.2626 (PMC12571449; doi:10.7717/peerj-cs.2626)
Supplement: Supplemental Information 1 [file peerj-cs-11-2626-s001.zip › Datasets/PONDBUSD-3m-2023-08-28.csv]

1693180800000	0.00802000	0.00802000	0.00802000	0.00802000	0.00000000	1693180979999	0.00000000	0	0.00000000	0.00000000	0
1693180980000	0.00802000	0.00802000	0.00802000	0.00802000	0.00000000	1693181159999	0.00000000	0	0.00000000	0.00000000	0
1693181160000	0.00802000	0.00802000	0.00802000	0.00802000	0.00000000	1693181339999	0.00000000	0	0.00000000	0.00000000	0
1693181340000	0.00802000	0.00802000	0.00802000	0.00802000	0.00000000	1693181519999	0.00000000	0	0.00000000	0.00000000	0
1693181520000	0.00802000	0.00802000	0.00802000	0.00802000	0.00000000	1693181699999	0.00000000	0	0.00000000	0.00000000	0
1693181700000	0.00802000	0.00802000	0.00802000	0.00802000	0.00000000	1693181879999	0.00000000	0	0.00000000	0.00000000	0
1693181880000	0.00802000	0.00802000	0.00802000	0.00802000	0.00000000	1693182059999	0.00000000	0	0.00000000	0.00000000	0
1693182060000	0.00802000	0.00802000	0.00802000	0.00802000	0.00000000	1693182239999	0.00000000	0	0.00000000	0.00000000	0
1693182240000	0.00801000	0.00801000	0.00800000	0.00800000	13966.21000000	1693182419999	111.78213650	4	0.00000000	0.00000000	0
1693182420000	0.00800000	0.00800000	0.00800000	0.00800000	0.00000000	1693182599999	0.00000000	0	0.00000000	0.00000000	0
1693182600000	0.00800000	0.00800000	0.00800000	0.00800000	20261.65000000	1693182779999	162.09320000	1	0.00000000	0.00000000	0
1693182780000	0.00800000	0.00800000	0.00800000	0.00800000	0.00000000	1693182959999	0.00000000	0	0.00000000	0.00000000	0
1693182960000	0.00800000	0.00800000	0.00800000	0.00800000	0.00000000	1693183139999	0.00000000	0	0.00000000	0.00000000	0
1693183140000	0.00800000	0.00800000	0.00800000	0.00800000	0.00000000	1693183319999	0.00000000	0	0.00000000	0.00000000	0
1693183320000	0.00800000	0.00800000	0.00800000	0.00800000	0.00000000	1693183499999	0.00000000	0	0.00000000	0.00000000	0
1693183500000	0.00800000	0.00800000	0.00800000	0.00800000	0.00000000	1693183679999	0.00000000	0	0.00000000	0.00000000	0
1693183680000	0.00800000	0.00800000	0.00800000	0.00800000	0.00000000	1693183859999	0.00000000	0	0.00000000	0.00000000	0
1693183860000	0.00800000	0.00800000	0.00800000	0.00800000	217773.57000000	1693184039999	1742.18856000	5	0.00000000	0.00000000	0
1693184040000	0.00800000	0.00802000	0.00800000	0.00800000	25864.92000000	1693184219999	206.98170420	8	3117.21000000	25.00002420	0
1693184220000	0.00800000	0.00800000	0.00799000	0.00799000	528774.93000000	1693184399999	4230.07444000	10	0.00000000	0.00000000	0
1693184400000	0.00799000	0.00799000	0.00799000	0.00799000	0.00000000	1693184579999	0.00000000	0	0.00000000	0.00000000	0
1693184580000	0.00799000	0.00799000	0.00798000	0.00798000	87190.33000000	1693184759999	695.88391520	12	0.00000000	0.00000000	0
1693184760000	0.00798000	0.00798000	0.00798000	0.00798000	0.00000000	1693184939999	0.00000000	0	0.00000000	0.00000000	0
1693184940000	0.00798000	0.00798000	0.00798000	0.00798000	0.00000000	1693185119999	0.00000000	0	0.00000000	0.00000000	0
1693185120000	0.00798000	0.00798000	0.00798000	0.00798000	0.00000000	1693185299999	0.00000000	0	0.00000000	0.00000000	0
1693185300000	0.00798000	0.00798000	0.00798000	0.00798000	0.00000000	1693185479999	0.00000000	0	0.00000000	0.00000000	0
1693185480000	0.00797000	0.00797000	0.00797000	0.00797000	10294.64000000	1693185659999	82.04828080	3	0.00000000	0.00000000	0
1693185660000	0.00797000	0.00797000	0.00797000	0.00797000	0.00000000	1693185839999	0.00000000	0	0.00000000	0.00000000	0
1693185840000	0.00797000	0.00797000	0.00797000	0.00797000	0.00000000	1693186019999	0.00000000	0	0.00000000	0.00000000	0
1693186020000	0.00797000	0.00797000	0.00797000	0.00797000	0.00000000	1693186199999	0.00000000	0	0.00000000	0.00000000	0
1693186200000	0.00797000	0.00797000	0.00797000	0.00797000	0.00000000	1693186379999	0.00000000	0	0.00000000	0.00000000	0
1693186380000	0.00797000	0.00797000	0.00797000	0.00797000	0.00000000	1693186559999	0.00000000	0	0.00000000	0.00000000	0
1693186560000	0.00797000	0.00797000	0.00797000	0.00797000	0.00000000	1693186739999	0.00000000	0	0.00000000	0.00000000	0
1693186740000	0.00796000	0.00796000	0.00795000	0.00795000	13368.00000000	1693186919999	106.31608510	3	0.00000000	0.00000000	0
1693186920000	0.00795000	0.00795000	0.00795000	0.00795000	0.00000000	1693187099999	0.00000000	0	0.00000000	0.00000000	0
1693187100000	0.00795000	0.00795000	0.00795000	0.00795000	0.00000000	1693187279999	0.00000000	0	0.00000000	0.00000000	0
1693187280000	0.00795000	0.00795000	0.00795000	0.00795000	0.00000000	1693187459999	0.00000000	0	0.00000000	0.00000000	0
1693187460000	0.00795000	0.00795000	0.00795000	0.00795000	0.00000000	1693187639999	0.00000000	0	0.00000000	0.00000000	0
1693187640000	0.00795000	0.00795000	0.00795000	0.00795000	0.00000000	1693187819999	0.00000000	0	0.00000000	0.00000000	0
1693187820000	0.00795000	0.00795000	0.00795000	0.00795000	3773.58000000	1693187999999	29.99996100	1	0.00000000	0.00000000	0
1693188000000	0.00795000	0.00795000	0.00795000	0.00795000	0.00000000	1693188179999	0.00000000	0	0.00000000	0.00000000	0
1693188180000	0.00795000	0.00795000	0.00795000	0.00795000	0.00000000	1693188359999	0.00000000	0	0.00000000	0.00000000	0
1693188360000	0.00795000	0.00795000	0.00795000	0.00795000	0.00000000	1693188539999	0.00000000	0	0.00000000	0.00000000	0
1693188540000	0.00795000	0.00795000	0.00794000	0.00794000	57277.27000000	1693188719999	454.97870810	10	0.00000000	0.00000000	0
1693188720000	0.00794000	0.00794000	0.00794000	0.00794000	0.00000000	1693188899999	0.00000000	0	0.00000000	0.00000000	0
1693188900000	0.00793000	0.00793000	0.00793000	0.00793000	10845.53000000	1693189079999	86.00505290	3	0.00000000	0.00000000	0
1693189080000	0.00794000	0.00794000	0.00794000	0.00794000	5290.93000000	1693189259999	42.00998420	2	5290.93000000	42.00998420	0
1693189260000	0.00794000	0.00794000	0.00794000	0.00794000	0.00000000	1693189439999	0.00000000	0	0.00000000	0.00000000	0
1693189440000	0.00794000	0.00794000	0.00794000	0.00794000	0.00000000	1693189619999	0.00000000	0	0.00000000	0.00000000	0
1693189620000	0.00794000	0.00794000	0.00794000	0.00794000	0.00000000	1693189799999	0.00000000	0	0.00000000	0.00000000	0
1693189800000	0.00794000	0.00794000	0.00794000	0.00794000	0.00000000	1693189979999	0.00000000	0	0.00000000	0.00000000	0
1693189980000	0.00794000	0.00794000	0.00794000	0.00794000	0.00000000	1693190159999	0.00000000	0	0.00000000	0.00000000	0
1693190160000	0.00794000	0.00794000	0.00794000	0.00794000	0.00000000	1693190339999	0.00000000	0	0.00000000	0.00000000	0
1693190340000	0.00794000	0.00794000	0.00794000	0.00794000	0.00000000	1693190519999	0.00000000	0	0.00000000	0.00000000	0
1693190520000	0.00794000	0.00794000	0.00794000	0.00794000	0.00000000	1693190699999	0.00000000	0	0.00000000	0.00000000	0
1693190700000	0.00794000	0.00794000	0.00794000	0.00794000	0.00000000	1693190879999	0.00000000	0	0.00000000	0.00000000	0
1693190880000	0.00794000	0.00794000	0.00794000	0.00794000	0.00000000	1693191059999	0.00000000	0	0.00000000	0.00000000	0
1693191060000	0.00793000	0.00793000	0.00793000	0.00793000	9072.04000000	1693191239999	71.94127720	4	0.00000000	0.00000000	0
1693191240000	0.00793000	0.00793000	0.00793000	0.00793000	0.00000000	1693191419999	0.00000000	0	0.00000000	0.00000000	0
1693191420000	0.00792000	0.00792000	0.00791000	0.00791000	23603.94000000	1693191599999	186.76016930	4	0.00000000	0.00000000	0
1693191600000	0.00791000	0.00791000	0.00791000	0.00791000	0.00000000	1693191779999	0.00000000	0	0.00000000	0.00000000	0
1693191780000	0.00791000	0.00791000	0.00791000	0.00791000	0.00000000	1693191959999	0.00000000	0	0.00000000	0.00000000	0
1693191960000	0.00793000	0.00794000	0.00793000	0.00794000	61381.59000000	1693192139999	487.31672550	7	61381.59000000	487.31672550	0
1693192140000	0.00794000	0.00794000	0.00794000	0.00794000	50122.83000000	1693192319999	397.97527020	1	50122.83000000	397.97527020	0
1693192320000	0.00794000	0.00794000	0.00794000	0.00794000	0.00000000	1693192499999	0.00000000	0	0.00000000	0.00000000	0
1693192500000	0.00794000	0.00794000	0.00794000	0.00794000	0.00000000	1693192679999	0.00000000	0	0.00000000	0.00000000	0
1693192680000	0.00794000	0.00794000	0.00794000	0.00794000	23497.91000000	1693192859999	186.57340540	1	23497.91000000	186.57340540	0
1693192860000	0.00794000	0.00794000	0.00794000	0.00794000	0.00000000	1693193039999	0.00000000	0	0.00000000	0.00000000	0
1693193040000	0.00794000	0.00794000	0.00794000	0.00794000	0.00000000	1693193219999	0.00000000	0	0.00000000	0.00000000	0
1693193220000	0.00794000	0.00794000	0.00794000	0.00794000	0.00000000	1693193399999	0.00000000	0	0.00000000	0.00000000	0
1693193400000	0.00794000	0.00794000	0.00794000	0.00794000	0.00000000	1693193579999	0.00000000	0	0.00000000	0.00000000	0
1693193580000	0.00794000	0.00794000	0.00794000	0.00794000	0.00000000	1693193759999	0.00000000	0	0.00000000	0.00000000	0
1693193760000	0.00794000	0.00794000	0.00794000	0.00794000	0.00000000	1693193939999	0.00000000	0	0.00000000	0.00000000	0
1693193940000	0.00794000	0.00794000	0.00794000	0.00794000	0.00000000	1693194119999	0.00000000	0	0.00000000	0.00000000	0
1693194120000	0.00794000	0.00794000	0.00794000	0.00794000	0.00000000	1693194299999	0.00000000	0	0.00000000	0.00000000	0
1693194300000	0.00794000	0.00794000	0.00794000	0.00794000	0.00000000	1693194479999	0.00000000	0	0.00000000	0.00000000	0
1693194480000	0.00794000	0.00794000	0.00794000	0.00794000	0.00000000	1693194659999	0.00000000	0	0.00000000	0.00000000	0
1693194660000	0.00794000	0.00794000	0.00794000	0.00794000	0.00000000	1693194839999	0.00000000	0	0.00000000	0.00000000	0
1693194840000	0.00794000	0.00794000	0.00794000	0.00794000	0.00000000	1693195019999	0.00000000	0	0.00000000	0.00000000	0
1693195020000	0.00794000	0.00794000	0.00794000	0.00794000	0.00000000	1693195199999	0.00000000	0	0.00000000	0.00000000	0
1693195200000	0.00794000	0.00794000	0.00794000	0.00794000	0.00000000	1693195379999	0.00000000	0	0.00000000	0.00000000	0
1693195380000	0.00794000	0.00794000	0.00794000	0.00794000	0.00000000	1693195559999	0.00000000	0	0.00000000	0.00000000	0
1693195560000	0.00794000	0.00794000	0.00794000	0.00794000	0.00000000	1693195739999	0.00000000	0	0.00000000	0.00000000	0
1693195740000	0.00794000	0.00794000	0.00794000	0.00794000	0.00000000	1693195919999	0.00000000	0	0.00000000	0.00000000	0
1693195920000	0.00794000	0.00794000	0.00794000	0.00794000	0.00000000	1693196099999	0.00000000	0	0.00000000	0.00000000	0
1693196100000	0.00794000	0.00794000	0.00794000	0.00794000	0.00000000	1693196279999	0.00000000	0	0.00000000	0.00000000	0
1693196280000	0.00794000	0.00794000	0.00794000	0.00794000	0.00000000	1693196459999	0.00000000	0	0.00000000	0.00000000	0
1693196460000	0.00794000	0.00794000	0.00794000	0.00794000	0.00000000	1693196639999	0.00000000	0	0.00000000	0.00000000	0
1693196640000	0.00794000	0.00794000	0.00794000	0.00794000	0.00000000	1693196819999	0.00000000	0	0.00000000	0.00000000	0
1693196820000	0.00794000	0.00794000	0.00794000	0.00794000	0.00000000	1693196999999	0.00000000	0	0.00000000	0.00000000	0
1693197000000	0.00794000	0.00794000	0.00794000	0.00794000	0.00000000	1693197179999	0.00000000	0	0.00000000	0.00000000	0
1693197180000	0.00794000	0.00794000	0.00794000	0.00794000	0.00000000	1693197359999	0.00000000	0	0.00000000	0.00000000	0
1693197360000	0.00794000	0.00794000	0.00794000	0.00794000	0.00000000	1693197539999	0.00000000	0	0.00000000	0.00000000	0
1693197540000	0.00794000	0.00794000	0.00794000	0.00794000	0.00000000	1693197719999	0.00000000	0	0.00000000	0.00000000	0
1693197720000	0.00794000	0.00794000	0.00794000	0.00794000	0.00000000	1693197899999	0.00000000	0	0.00000000	0.00000000	0
1693197900000	0.00794000	0.00794000	0.00794000	0.00794000	0.00000000	1693198079999	0.00000000	0	0.00000000	0.00000000	0
1693198080000	0.00794000	0.00794000	0.00794000	0.00794000	0.00000000	1693198259999	0.00000000	0	0.00000000	0.00000000	0
1693198260000	0.00794000	0.00794000	0.00794000	0.00794000	0.00000000	1693198439999	0.00000000	0	0.00000000	0.00000000	0
1693198440000	0.00794000	0.00794000	0.00794000	0.00794000	0.00000000	1693198619999	0.00000000	0	0.00000000	0.00000000	0
1693198620000	0.00794000	0.00794000	0.00794000	0.00794000	0.00000000	1693198799999	0.00000000	0	0.00000000	0.00000000	0
1693198800000	0.00794000	0.00794000	0.00794000	0.00794000	0.00000000	1693198979999	0.00000000	0	0.00000000	0.00000000	0
1693198980000	0.00794000	0.00794000	0.00794000	0.00794000	1259.44000000	1693199159999	9.99995360	1	1259.44000000	9.99995360	0
1693199160000	0.00794000	0.00794000	0.00794000	0.00794000	0.00000000	1693199339999	0.00000000	0	0.00000000	0.00000000	0
1693199340000	0.00794000	0.00794000	0.00794000	0.00794000	0.00000000	1693199519999	0.00000000	0	0.00000000	0.00000000	0
1693199520000	0.00794000	0.00794000	0.00794000	0.00794000	0.00000000	1693199699999	0.00000000	0	0.00000000	0.00000000	0
1693199700000	0.00794000	0.00794000	0.00794000	0.00794000	0.00000000	1693199879999	0.00000000	0	0.00000000	0.00000000	0
1693199880000	0.00794000	0.00794000	0.00794000	0.00794000	0.00000000	1693200059999	0.00000000	0	0.00000000	0.00000000	0
1693200060000	0.00794000	0.00794000	0.00794000	0.00794000	0.00000000	1693200239999	0.00000000	0	0.00000000	0.00000000	0
1693200240000	0.00794000	0.00794000	0.00794000	0.00794000	0.00000000	1693200419999	0.00000000	0	0.00000000	0.00000000	0
1693200420000	0.00794000	0.00794000	0.00794000	0.00794000	0.00000000	1693200599999	0.00000000	0	0.00000000	0.00000000	0
1693200600000	0.00792000	0.00792000	0.00789000	0.00789000	50350.80000000	1693200779999	397.84541070	11	0.00000000	0.00000000	0
1693200780000	0.00790000	0.00790000	0.00790000	0.00790000	5309.01000000	1693200959999	41.94117900	2	0.00000000	0.00000000	0
1693200960000	0.00789000	0.00789000	0.00787000	0.00787000	38927.43000000	1693201139999	306.72908600	14	0.00000000	0.00000000	0
1693201140000	0.00787000	0.00787000	0.00787000	0.00787000	0.00000000	1693201319999	0.00000000	0	0.00000000	0.00000000	0
1693201320000	0.00787000	0.00787000	0.00787000	0.00787000	0.00000000	1693201499999	0.00000000	0	0.00000000	0.00000000	0
1693201500000	0.00787000	0.00787000	0.00787000	0.00787000	0.00000000	1693201679999	0.00000000	0	0.00000000	0.00000000	0
1693201680000	0.00788000	0.00789000	0.00788000	0.00789000	2777.95000000	1693201859999	21.90518390	2	2777.95000000	21.90518390	0
1693201860000	0.00789000	0.00789000	0.00789000	0.00789000	0.00000000	1693202039999	0.00000000	0	0.00000000	0.00000000	0
1693202040000	0.00789000	0.00789000	0.00789000	0.00789000	5937.63000000	1693202219999	46.84790070	4	3845.97000000	30.34470330	0
1693202220000	0.00790000	0.00790000	0.00790000	0.00790000	11521.42000000	1693202399999	91.01921800	3	5333.92000000	42.13796800	0
1693202400000	0.00790000	0.00790000	0.00790000	0.00790000	0.00000000	1693202579999	0.00000000	0	0.00000000	0.00000000	0
1693202580000	0.00789000	0.00790000	0.00788000	0.00790000	26107.37000000	1693202759999	205.88609320	6	5334.89000000	42.14563100	0
1693202760000	0.00790000	0.00790000	0.00790000	0.00790000	0.00000000	1693202939999	0.00000000	0	0.00000000	0.00000000	0
1693202940000	0.00790000	0.00790000	0.00790000	0.00790000	0.00000000	1693203119999	0.00000000	0	0.00000000	0.00000000	0
1693203120000	0.00790000	0.00790000	0.00790000	0.00790000	0.00000000	1693203299999	0.00000000	0	0.00000000	0.00000000	0
1693203300000	0.00790000	0.00790000	0.00790000	0.00790000	0.00000000	1693203479999	0.00000000	0	0.00000000	0.00000000	0
1693203480000	0.00790000	0.00790000	0.00790000	0.00790000	0.00000000	1693203659999	0.00000000	0	0.00000000	0.00000000	0
1693203660000	0.00791000	0.00791000	0.00791000	0.00791000	5323.34000000	1693203839999	42.10761940	2	5323.34000000	42.10761940	0
1693203840000	0.00791000	0.00791000	0.00791000	0.00791000	0.00000000	1693204019999	0.00000000	0	0.00000000	0.00000000	0
1693204020000	0.00791000	0.00791000	0.00791000	0.00791000	0.00000000	1693204199999	0.00000000	0	0.00000000	0.00000000	0
1693204200000	0.00792000	0.00792000	0.00792000	0.00792000	9413.13000000	1693204379999	74.55198960	3	5320.44000000	42.13788480	0
1693204380000	0.00793000	0.00793000	0.00793000	0.00793000	5318.52000000	1693204559999	42.17586360	2	5318.52000000	42.17586360	0
1693204560000	0.00794000	0.00795000	0.00794000	0.00795000	169236.50000000	1693204739999	1343.79094720	8	169236.50000000	1343.79094720	0
1693204740000	0.00794000	0.00794000	0.00794000	0.00794000	5288.94000000	1693204919999	41.99418360	2	0.00000000	0.00000000	0
1693204920000	0.00795000	0.00795000	0.00793000	0.00793000	42986.61000000	1693205099999	341.29445090	9	5292.76000000	42.07744200	0
1693205100000	0.00793000	0.00793000	0.00793000	0.00793000	0.00000000	1693205279999	0.00000000	0	0.00000000	0.00000000	0
1693205280000	0.00793000	0.00793000	0.00793000	0.00793000	9811.50000000	1693205459999	77.80519500	3	0.00000000	0.00000000	0
1693205460000	0.00794000	0.00794000	0.00794000	0.00794000	92009.32000000	1693205639999	730.55400080	4	92009.32000000	730.55400080	0
1693205640000	0.00794000	0.00794000	0.00794000	0.00794000	0.00000000	1693205819999	0.00000000	0	0.00000000	0.00000000	0
1693205820000	0.00795000	0.00796000	0.00795000	0.00796000	10581.70000000	1693205999999	84.17741390	4	10581.70000000	84.17741390	0
1693206000000	0.00796000	0.00796000	0.00796000	0.00796000	0.00000000	1693206179999	0.00000000	0	0.00000000	0.00000000	0
1693206180000	0.00795000	0.00795000	0.00794000	0.00794000	105486.82000000	1693206359999	837.61823060	7	18969.34000000	150.61655960	0
1693206360000	0.00794000	0.00794000	0.00794000	0.00794000	0.00000000	1693206539999	0.00000000	0	0.00000000	0.00000000	0
1693206540000	0.00794000	0.00794000	0.00794000	0.00794000	0.00000000	1693206719999	0.00000000	0	0.00000000	0.00000000	0
1693206720000	0.00794000	0.00794000	0.00794000	0.00794000	0.00000000	1693206899999	0.00000000	0	0.00000000	0.00000000	0
1693206900000	0.00794000	0.00794000	0.00794000	0.00794000	0.00000000	1693207079999	0.00000000	0	0.00000000	0.00000000	0
1693207080000	0.00794000	0.00794000	0.00794000	0.00794000	0.00000000	1693207259999	0.00000000	0	0.00000000	0.00000000	0
1693207260000	0.00794000	0.00794000	0.00794000	0.00794000	0.00000000	1693207439999	0.00000000	0	0.00000000	0.00000000	0
1693207440000	0.00793000	0.00793000	0.00792000	0.00792000	7993.05000000	1693207619999	63.35798820	3	0.00000000	0.00000000	0
1693207620000	0.00792000	0.00792000	0.00792000	0.00792000	0.00000000	1693207799999	0.00000000	0	0.00000000	0.00000000	0
1693207800000	0.00794000	0.00794000	0.00792000	0.00792000	157979.36000000	1693207979999	1251.27209780	7	3778.33000000	29.99994020	0
1693207980000	0.00792000	0.00792000	0.00792000	0.00792000	0.00000000	1693208159999	0.00000000	0	0.00000000	0.00000000	0
1693208160000	0.00792000	0.00792000	0.00791000	0.00791000	10612.22000000	1693208339999	83.99572130	4	0.00000000	0.00000000	0
1693208340000	0.00791000	0.00791000	0.00791000	0.00791000	0.00000000	1693208519999	0.00000000	0	0.00000000	0.00000000	0
1693208520000	0.00791000	0.00793000	0.00791000	0.00793000	387793.66000000	1693208699999	3075.09737220	8	387793.66000000	3075.09737220	0
1693208700000	0.00793000	0.00793000	0.00793000	0.00793000	0.00000000	1693208879999	0.00000000	0	0.00000000	0.00000000	0
1693208880000	0.00793000	0.00793000	0.00793000	0.00793000	0.00000000	1693209059999	0.00000000	0	0.00000000	0.00000000	0
1693209060000	0.00793000	0.00793000	0.00793000	0.00793000	5313.73000000	1693209239999	42.13787890	2	5313.73000000	42.13787890	0
1693209240000	0.00793000	0.00793000	0.00793000	0.00793000	0.00000000	1693209419999	0.00000000	0	0.00000000	0.00000000	0
1693209420000	0.00793000	0.00793000	0.00793000	0.00793000	5313.73000000	1693209599999	42.13787890	2	0.00000000	0.00000000	0
1693209600000	0.00794000	0.00804000	0.00794000	0.00804000	319623.22000000	1693209779999	2549.75274330	35	302423.66000000	2412.09611650	0
1693209780000	0.00802000	0.00802000	0.00802000	0.00802000	489369.87000000	1693209959999	3924.74635740	10	0.00000000	0.00000000	0
1693209960000	0.00802000	0.00802000	0.00800000	0.00800000	33984.49000000	1693210139999	272.04606070	3	0.00000000	0.00000000	0
1693210140000	0.00800000	0.00800000	0.00800000	0.00800000	0.00000000	1693210319999	0.00000000	0	0.00000000	0.00000000	0
1693210320000	0.00800000	0.00800000	0.00800000	0.00800000	0.00000000	1693210499999	0.00000000	0	0.00000000	0.00000000	0
1693210500000	0.00797000	0.00797000	0.00796000	0.00796000	15610.79000000	1693210679999	124.31456970	5	0.00000000	0.00000000	0
1693210680000	0.00796000	0.00796000	0.00796000	0.00796000	0.00000000	1693210859999	0.00000000	0	0.00000000	0.00000000	0
1693210860000	0.00797000	0.00797000	0.00797000	0.00797000	5274.79000000	1693211039999	42.04007630	2	5274.79000000	42.04007630	0
1693211040000	0.00797000	0.00797000	0.00797000	0.00797000	0.00000000	1693211219999	0.00000000	0	0.00000000	0.00000000	0
1693211220000	0.00796000	0.00796000	0.00796000	0.00796000	5273.83000000	1693211399999	41.97968680	2	0.00000000	0.00000000	0
1693211400000	0.00797000	0.00797000	0.00796000	0.00796000	10548.62000000	1693211579999	84.01977260	4	5275.74000000	42.04764780	0
1693211580000	0.00795000	0.00795000	0.00794000	0.00794000	140899.26000000	1693211759999	1118.83042870	12	0.00000000	0.00000000	0
1693211760000	0.00793000	0.00793000	0.00792000	0.00793000	21658.61000000	1693211939999	171.62651470	4	0.00000000	0.00000000	0
1693211940000	0.00794000	0.00794000	0.00794000	0.00794000	1259.44000000	1693212119999	9.99995360	1	1259.44000000	9.99995360	0
1693212120000	0.00794000	0.00800000	0.00794000	0.00800000	143907.28000000	1693212299999	1144.33958980	18	132536.60000000	1053.60404650	0
1693212300000	0.00800000	0.00800000	0.00800000	0.00800000	0.00000000	1693212479999	0.00000000	0	0.00000000	0.00000000	0
1693212480000	0.00800000	0.00800000	0.00800000	0.00800000	0.00000000	1693212659999	0.00000000	0	0.00000000	0.00000000	0
1693212660000	0.00800000	0.00800000	0.00800000	0.00800000	0.00000000	1693212839999	0.00000000	0	0.00000000	0.00000000	0
1693212840000	0.00800000	0.00800000	0.00800000	0.00800000	0.00000000	1693213019999	0.00000000	0	0.00000000	0.00000000	0
1693213020000	0.00800000	0.00800000	0.00800000	0.00800000	0.00000000	1693213199999	0.00000000	0	0.00000000	0.00000000	0
1693213200000	0.00798000	0.00798000	0.00798000	0.00798000	5296.53000000	1693213379999	42.26630940	2	5296.53000000	42.26630940	0
1693213380000	0.00797000	0.00797000	0.00794000	0.00794000	30266.71000000	1693213559999	240.76400140	9	0.00000000	0.00000000	0
1693213560000	0.00794000	0.00794000	0.00794000	0.00794000	0.00000000	1693213739999	0.00000000	0	0.00000000	0.00000000	0
1693213740000	0.00796000	0.00796000	0.00796000	0.00796000	2063.81000000	1693213919999	16.42792760	2	2063.81000000	16.42792760	0
1693213920000	0.00796000	0.00796000	0.00796000	0.00796000	0.00000000	1693214099999	0.00000000	0	0.00000000	0.00000000	0
1693214100000	0.00796000	0.00796000	0.00796000	0.00796000	0.00000000	1693214279999	0.00000000	0	0.00000000	0.00000000	0
1693214280000	0.00796000	0.00796000	0.00795000	0.00796000	117484.85000000	1693214459999	934.40479400	9	77463.12000000	615.88472210	0
1693214460000	0.00796000	0.00796000	0.00796000	0.00796000	0.00000000	1693214639999	0.00000000	0	0.00000000	0.00000000	0
1693214640000	0.00796000	0.00796000	0.00796000	0.00796000	0.00000000	1693214819999	0.00000000	0	0.00000000	0.00000000	0
1693214820000	0.00796000	0.00796000	0.00796000	0.00796000	0.00000000	1693214999999	0.00000000	0	0.00000000	0.00000000	0
1693215000000	0.00796000	0.00796000	0.00796000	0.00796000	0.00000000	1693215179999	0.00000000	0	0.00000000	0.00000000	0
1693215180000	0.00796000	0.00796000	0.00796000	0.00796000	0.00000000	1693215359999	0.00000000	0	0.00000000	0.00000000	0
1693215360000	0.00796000	0.00796000	0.00796000	0.00796000	0.00000000	1693215539999	0.00000000	0	0.00000000	0.00000000	0
1693215540000	0.00796000	0.00796000	0.00796000	0.00796000	0.00000000	1693215719999	0.00000000	0	0.00000000	0.00000000	0
1693215720000	0.00797000	0.00797000	0.00797000	0.00797000	5284.22000000	1693215899999	42.11523340	2	5284.22000000	42.11523340	0
1693215900000	0.00797000	0.00797000	0.00797000	0.00797000	0.00000000	1693216079999	0.00000000	0	0.00000000	0.00000000	0
1693216080000	0.00798000	0.00799000	0.00796000	0.00796000	231830.19000000	1693216259999	1846.65577690	20	4703.75000000	37.56779010	0
1693216260000	0.00796000	0.00796000	0.00796000	0.00796000	6598.80000000	1693216439999	52.52644800	2	0.00000000	0.00000000	0
1693216440000	0.00796000	0.00796000	0.00796000	0.00796000	0.00000000	1693216619999	0.00000000	0	0.00000000	0.00000000	0
1693216620000	0.00796000	0.00796000	0.00796000	0.00796000	0.00000000	1693216799999	0.00000000	0	0.00000000	0.00000000	0
1693216800000	0.00796000	0.00796000	0.00796000	0.00796000	0.00000000	1693216979999	0.00000000	0	0.00000000	0.00000000	0
1693216980000	0.00796000	0.00796000	0.00796000	0.00796000	0.00000000	1693217159999	0.00000000	0	0.00000000	0.00000000	0
1693217160000	0.00796000	0.00796000	0.00796000	0.00796000	0.00000000	1693217339999	0.00000000	0	0.00000000	0.00000000	0
1693217340000	0.00796000	0.00796000	0.00796000	0.00796000	0.00000000	1693217519999	0.00000000	0	0.00000000	0.00000000	0
1693217520000	0.00796000	0.00796000	0.00796000	0.00796000	0.00000000	1693217699999	0.00000000	0	0.00000000	0.00000000	0
1693217700000	0.00796000	0.00796000	0.00796000	0.00796000	0.00000000	1693217879999	0.00000000	0	0.00000000	0.00000000	0
1693217880000	0.00797000	0.00797000	0.00795000	0.00795000	10565.58000000	1693218059999	84.10204540	4	5284.22000000	42.11523340	0
1693218060000	0.00797000	0.00798000	0.00797000	0.00798000	16185.46000000	1693218239999	129.10714770	9	16185.46000000	129.10714770	0
1693218240000	0.00798000	0.00798000	0.00798000	0.00798000	0.00000000	1693218419999	0.00000000	0	0.00000000	0.00000000	0
1693218420000	0.00797000	0.00797000	0.00796000	0.00797000	110046.81000000	1693218599999	876.12696140	8	52048.62000000	414.30701520	0
1693218600000	0.00797000	0.00797000	0.00797000	0.00797000	0.00000000	1693218779999	0.00000000	0	0.00000000	0.00000000	0
1693218780000	0.00797000	0.00797000	0.00797000	0.00797000	0.00000000	1693218959999	0.00000000	0	0.00000000	0.00000000	0
1693218960000	0.00797000	0.00797000	0.00797000	0.00797000	0.00000000	1693219139999	0.00000000	0	0.00000000	0.00000000	0
1693219140000	0.00797000	0.00797000	0.00797000	0.00797000	0.00000000	1693219319999	0.00000000	0	0.00000000	0.00000000	0
1693219320000	0.00797000	0.00797000	0.00797000	0.00797000	0.00000000	1693219499999	0.00000000	0	0.00000000	0.00000000	0
1693219500000	0.00798000	0.00798000	0.00798000	0.00798000	5336.23000000	1693219679999	42.58311540	3	5336.23000000	42.58311540	0
1693219680000	0.00798000	0.00798000	0.00798000	0.00798000	0.00000000	1693219859999	0.00000000	0	0.00000000	0.00000000	0
1693219860000	0.00799000	0.00799000	0.00799000	0.00799000	11086.00000000	1693220039999	88.57714000	7	11086.00000000	88.57714000	0
1693220040000	0.00799000	0.00799000	0.00799000	0.00799000	0.00000000	1693220219999	0.00000000	0	0.00000000	0.00000000	0
1693220220000	0.00798000	0.00801000	0.00798000	0.00800000	119185.96000000	1693220399999	953.39527040	18	104453.26000000	835.63910840	0
1693220400000	0.00801000	0.00802000	0.00799000	0.00799000	37725.14000000	1693220579999	301.78933730	8	12182.29000000	97.64925630	0
1693220580000	0.00799000	0.00799000	0.00799000	0.00799000	0.00000000	1693220759999	0.00000000	0	0.00000000	0.00000000	0
1693220760000	0.00798000	0.00798000	0.00798000	0.00798000	13004.49000000	1693220939999	103.77583020	1	0.00000000	0.00000000	0
1693220940000	0.00798000	0.00798000	0.00798000	0.00798000	5263.44000000	1693221119999	42.00225120	2	0.00000000	0.00000000	0
1693221120000	0.00798000	0.00798000	0.00798000	0.00798000	0.00000000	1693221299999	0.00000000	0	0.00000000	0.00000000	0
1693221300000	0.00798000	0.00798000	0.00798000	0.00798000	5266.29000000	1693221479999	42.02499420	2	5266.29000000	42.02499420	0
1693221480000	0.00800000	0.00800000	0.00800000	0.00800000	5265.34000000	1693221659999	42.12272000	2	5265.34000000	42.12272000	0
1693221660000	0.00801000	0.00802000	0.00801000	0.00802000	12136.85000000	1693221839999	97.28492150	5	10520.27000000	84.31994990	0
1693221840000	0.00802000	0.00802000	0.00802000	0.00802000	0.00000000	1693222019999	0.00000000	0	0.00000000	0.00000000	0
1693222020000	0.00802000	0.00802000	0.00802000	0.00802000	0.00000000	1693222199999	0.00000000	0	0.00000000	0.00000000	0
1693222200000	0.00802000	0.00802000	0.00802000	0.00802000	0.00000000	1693222379999	0.00000000	0	0.00000000	0.00000000	0
1693222380000	0.00802000	0.00802000	0.00802000	0.00802000	0.00000000	1693222559999	0.00000000	0	0.00000000	0.00000000	0
1693222560000	0.00801000	0.00801000	0.00801000	0.00801000	5255.91000000	1693222739999	42.09983910	2	0.00000000	0.00000000	0
1693222740000	0.00801000	0.00801000	0.00801000	0.00801000	0.00000000	1693222919999	0.00000000	0	0.00000000	0.00000000	0
1693222920000	0.00801000	0.00801000	0.00801000	0.00801000	0.00000000	1693223099999	0.00000000	0	0.00000000	0.00000000	0
1693223100000	0.00801000	0.00801000	0.00801000	0.00801000	0.00000000	1693223279999	0.00000000	0	0.00000000	0.00000000	0
1693223280000	0.00801000	0.00801000	0.00801000	0.00801000	0.00000000	1693223459999	0.00000000	0	0.00000000	0.00000000	0
1693223460000	0.00801000	0.00801000	0.00801000	0.00801000	0.00000000	1693223639999	0.00000000	0	0.00000000	0.00000000	0
1693223640000	0.00801000	0.00801000	0.00801000	0.00801000	0.00000000	1693223819999	0.00000000	0	0.00000000	0.00000000	0
1693223820000	0.00800000	0.00800000	0.00800000	0.00800000	10509.54000000	1693223999999	84.07632000	3	0.00000000	0.00000000	0
1693224000000	0.00799000	0.00799000	0.00798000	0.00798000	30017.93000000	1693224179999	239.59566900	3	0.00000000	0.00000000	0
1693224180000	0.00798000	0.00798000	0.00798000	0.00798000	0.00000000	1693224359999	0.00000000	0	0.00000000	0.00000000	0
1693224360000	0.00800000	0.00801000	0.00800000	0.00801000	10517.53000000	1693224539999	84.19281820	5	10517.53000000	84.19281820	0
1693224540000	0.00801000	0.00801000	0.00801000	0.00801000	0.00000000	1693224719999	0.00000000	0	0.00000000	0.00000000	0
1693224720000	0.00802000	0.00803000	0.00802000	0.00803000	12949.01000000	1693224899999	103.92803770	5	10498.75000000	84.25244990	0
1693224900000	0.00803000	0.00803000	0.00803000	0.00803000	0.00000000	1693225079999	0.00000000	0	0.00000000	0.00000000	0
1693225080000	0.00803000	0.00803000	0.00803000	0.00803000	23474.41000000	1693225259999	188.49951230	1	23474.41000000	188.49951230	0
1693225260000	0.00803000	0.00803000	0.00803000	0.00803000	0.00000000	1693225439999	0.00000000	0	0.00000000	0.00000000	0
1693225440000	0.00803000	0.00805000	0.00803000	0.00805000	40031.48000000	1693225619999	321.99944990	12	31098.99000000	250.18223030	0
1693225620000	0.00806000	0.00806000	0.00806000	0.00806000	2927.11000000	1693225799999	23.59250660	1	0.00000000	0.00000000	0
1693225800000	0.00806000	0.00806000	0.00806000	0.00806000	0.00000000	1693225979999	0.00000000	0	0.00000000	0.00000000	0
1693225980000	0.00806000	0.00806000	0.00806000	0.00806000	0.00000000	1693226159999	0.00000000	0	0.00000000	0.00000000	0
1693226160000	0.00806000	0.00806000	0.00806000	0.00806000	0.00000000	1693226339999	0.00000000	0	0.00000000	0.00000000	0
1693226340000	0.00806000	0.00806000	0.00806000	0.00806000	0.00000000	1693226519999	0.00000000	0	0.00000000	0.00000000	0
1693226520000	0.00806000	0.00806000	0.00806000	0.00806000	0.00000000	1693226699999	0.00000000	0	0.00000000	0.00000000	0
1693226700000	0.00804000	0.00804000	0.00804000	0.00804000	5222.38000000	1693226879999	41.98793520	2	0.00000000	0.00000000	0
1693226880000	0.00804000	0.00804000	0.00804000	0.00804000	0.00000000	1693227059999	0.00000000	0	0.00000000	0.00000000	0
1693227060000	0.00804000	0.00804000	0.00804000	0.00804000	0.00000000	1693227239999	0.00000000	0	0.00000000	0.00000000	0
1693227240000	0.00804000	0.00804000	0.00804000	0.00804000	0.00000000	1693227419999	0.00000000	0	0.00000000	0.00000000	0
1693227420000	0.00804000	0.00804000	0.00804000	0.00804000	0.00000000	1693227599999	0.00000000	0	0.00000000	0.00000000	0
1693227600000	0.00804000	0.00804000	0.00804000	0.00804000	0.00000000	1693227779999	0.00000000	0	0.00000000	0.00000000	0
1693227780000	0.00804000	0.00804000	0.00804000	0.00804000	0.00000000	1693227959999	0.00000000	0	0.00000000	0.00000000	0
1693227960000	0.00803000	0.00803000	0.00803000	0.00803000	5226.11000000	1693228139999	41.96566330	2	0.00000000	0.00000000	0
1693228140000	0.00803000	0.00803000	0.00803000	0.00803000	0.00000000	1693228319999	0.00000000	0	0.00000000	0.00000000	0
1693228320000	0.00803000	0.00803000	0.00803000	0.00803000	0.00000000	1693228499999	0.00000000	0	0.00000000	0.00000000	0
1693228500000	0.00802000	0.00803000	0.00802000	0.00803000	10478.24000000	1693228679999	84.08788540	4	5240.06000000	42.07768180	0
1693228680000	0.00803000	0.00803000	0.00803000	0.00803000	0.00000000	1693228859999	0.00000000	0	0.00000000	0.00000000	0
1693228860000	0.00803000	0.00803000	0.00803000	0.00803000	0.00000000	1693229039999	0.00000000	0	0.00000000	0.00000000	0
1693229040000	0.00803000	0.00803000	0.00803000	0.00803000	0.00000000	1693229219999	0.00000000	0	0.00000000	0.00000000	0
1693229220000	0.00803000	0.00803000	0.00803000	0.00803000	0.00000000	1693229399999	0.00000000	0	0.00000000	0.00000000	0
1693229400000	0.00803000	0.00803000	0.00803000	0.00803000	0.00000000	1693229579999	0.00000000	0	0.00000000	0.00000000	0
1693229580000	0.00804000	0.00808000	0.00804000	0.00808000	80521.01000000	1693229759999	649.99995680	10	80521.01000000	649.99995680	0
1693229760000	0.00805000	0.00805000	0.00805000	0.00805000	5237.25000000	1693229939999	42.15986250	2	5237.25000000	42.15986250	0
1693229940000	0.00805000	0.00805000	0.00805000	0.00805000	0.00000000	1693230119999	0.00000000	0	0.00000000	0.00000000	0
1693230120000	0.00805000	0.00805000	0.00805000	0.00805000	0.00000000	1693230299999	0.00000000	0	0.00000000	0.00000000	0
1693230300000	0.00805000	0.00805000	0.00805000	0.00805000	0.00000000	1693230479999	0.00000000	0	0.00000000	0.00000000	0
1693230480000	0.00805000	0.00805000	0.00805000	0.00805000	0.00000000	1693230659999	0.00000000	0	0.00000000	0.00000000	0
1693230660000	0.00805000	0.00805000	0.00805000	0.00805000	0.00000000	1693230839999	0.00000000	0	0.00000000	0.00000000	0
1693230840000	0.00805000	0.00805000	0.00805000	0.00805000	0.00000000	1693231019999	0.00000000	0	0.00000000	0.00000000	0
1693231020000	0.00805000	0.00805000	0.00805000	0.00805000	0.00000000	1693231199999	0.00000000	0	0.00000000	0.00000000	0
1693231200000	0.00804000	0.00804000	0.00804000	0.00804000	1500.30000000	1693231379999	12.06241200	1	0.00000000	0.00000000	0
1693231380000	0.00804000	0.00804000	0.00804000	0.00804000	0.00000000	1693231559999	0.00000000	0	0.00000000	0.00000000	0
1693231560000	0.00804000	0.00804000	0.00804000	0.00804000	0.00000000	1693231739999	0.00000000	0	0.00000000	0.00000000	0
1693231740000	0.00804000	0.00804000	0.00804000	0.00804000	0.00000000	1693231919999	0.00000000	0	0.00000000	0.00000000	0
1693231920000	0.00804000	0.00804000	0.00804000	0.00804000	0.00000000	1693232099999	0.00000000	0	0.00000000	0.00000000	0
1693232100000	0.00804000	0.00804000	0.00804000	0.00804000	0.00000000	1693232279999	0.00000000	0	0.00000000	0.00000000	0
1693232280000	0.00805000	0.00805000	0.00805000	0.00805000	4968.94000000	1693232459999	39.99996700	3	4968.94000000	39.99996700	0
1693232460000	0.00805000	0.00805000	0.00805000	0.00805000	0.00000000	1693232639999	0.00000000	0	0.00000000	0.00000000	0
1693232640000	0.00805000	0.00805000	0.00805000	0.00805000	0.00000000	1693232819999	0.00000000	0	0.00000000	0.00000000	0
1693232820000	0.00805000	0.00805000	0.00805000	0.00805000	0.00000000	1693232999999	0.00000000	0	0.00000000	0.00000000	0
1693233000000	0.00805000	0.00805000	0.00805000	0.00805000	0.00000000	1693233179999	0.00000000	0	0.00000000	0.00000000	0
1693233180000	0.00805000	0.00805000	0.00805000	0.00805000	0.00000000	1693233359999	0.00000000	0	0.00000000	0.00000000	0
1693233360000	0.00805000	0.00805000	0.00805000	0.00805000	0.00000000	1693233539999	0.00000000	0	0.00000000	0.00000000	0
1693233540000	0.00805000	0.00805000	0.00805000	0.00805000	0.00000000	1693233719999	0.00000000	0	0.00000000	0.00000000	0
1693233720000	0.00805000	0.00805000	0.00805000	0.00805000	0.00000000	1693233899999	0.00000000	0	0.00000000	0.00000000	0
1693233900000	0.00805000	0.00805000	0.00805000	0.00805000	0.00000000	1693234079999	0.00000000	0	0.00000000	0.00000000	0
1693234080000	0.00805000	0.00805000	0.00805000	0.00805000	0.00000000	1693234259999	0.00000000	0	0.00000000	0.00000000	0
1693234260000	0.00805000	0.00805000	0.00805000	0.00805000	28306.39000000	1693234439999	227.86643950	2	28306.39000000	227.86643950	0
1693234440000	0.00805000	0.00805000	0.00805000	0.00805000	2485.02000000	1693234619999	20.00441100	1	2485.02000000	20.00441100	0
1693234620000	0.00805000	0.00805000	0.00805000	0.00805000	0.00000000	1693234799999	0.00000000	0	0.00000000	0.00000000	0
1693234800000	0.00804000	0.00804000	0.00804000	0.00804000	12376.24000000	1693234979999	99.50496960	2	0.00000000	0.00000000	0
1693234980000	0.00804000	0.00804000	0.00804000	0.00804000	0.00000000	1693235159999	0.00000000	0	0.00000000	0.00000000	0
1693235160000	0.00805000	0.00805000	0.00805000	0.00805000	12348.50000000	1693235339999	99.40542500	1	12348.50000000	99.40542500	0
1693235340000	0.00805000	0.00805000	0.00805000	0.00805000	0.00000000	1693235519999	0.00000000	0	0.00000000	0.00000000	0
1693235520000	0.00805000	0.00805000	0.00805000	0.00805000	0.00000000	1693235699999	0.00000000	0	0.00000000	0.00000000	0
1693235700000	0.00805000	0.00805000	0.00805000	0.00805000	0.00000000	1693235879999	0.00000000	0	0.00000000	0.00000000	0
1693235880000	0.00805000	0.00805000	0.00805000	0.00805000	0.00000000	1693236059999	0.00000000	0	0.00000000	0.00000000	0
1693236060000	0.00805000	0.00805000	0.00805000	0.00805000	0.00000000	1693236239999	0.00000000	0	0.00000000	0.00000000	0
1693236240000	0.00805000	0.00805000	0.00805000	0.00805000	16783.80000000	1693236419999	135.10959000	1	16783.80000000	135.10959000	0
1693236420000	0.00805000	0.00805000	0.00805000	0.00805000	0.00000000	1693236599999	0.00000000	0	0.00000000	0.00000000	0
1693236600000	0.00805000	0.00805000	0.00805000	0.00805000	0.00000000	1693236779999	0.00000000	0	0.00000000	0.00000000	0
1693236780000	0.00805000	0.00805000	0.00805000	0.00805000	0.00000000	1693236959999	0.00000000	0	0.00000000	0.00000000	0
1693236960000	0.00805000	0.00805000	0.00805000	0.00805000	45965.67000000	1693237139999	370.02364350	5	45965.67000000	370.02364350	0
1693237140000	0.00805000	0.00805000	0.00805000	0.00805000	0.00000000	1693237319999	0.00000000	0	0.00000000	0.00000000	0
1693237320000	0.00805000	0.00805000	0.00805000	0.00805000	0.00000000	1693237499999	0.00000000	0	0.00000000	0.00000000	0
1693237500000	0.00805000	0.00807000	0.00805000	0.00807000	35133.23000000	1693237679999	283.42077330	4	29913.59000000	241.40267130	0
1693237680000	0.00805000	0.00805000	0.00805000	0.00805000	5220.57000000	1693237859999	42.02558850	2	0.00000000	0.00000000	0
1693237860000	0.00805000	0.00805000	0.00805000	0.00805000	0.00000000	1693238039999	0.00000000	0	0.00000000	0.00000000	0
1693238040000	0.00804000	0.00804000	0.00804000	0.00804000	5220.56000000	1693238219999	41.97330240	2	0.00000000	0.00000000	0
1693238220000	0.00804000	0.00804000	0.00804000	0.00804000	0.00000000	1693238399999	0.00000000	0	0.00000000	0.00000000	0
1693238400000	0.00804000	0.00804000	0.00804000	0.00804000	0.00000000	1693238579999	0.00000000	0	0.00000000	0.00000000	0
1693238580000	0.00804000	0.00804000	0.00804000	0.00804000	0.00000000	1693238759999	0.00000000	0	0.00000000	0.00000000	0
1693238760000	0.00804000	0.00804000	0.00804000	0.00804000	0.00000000	1693238939999	0.00000000	0	0.00000000	0.00000000	0
1693238940000	0.00804000	0.00804000	0.00804000	0.00804000	0.00000000	1693239119999	0.00000000	0	0.00000000	0.00000000	0
1693239120000	0.00804000	0.00804000	0.00804000	0.00804000	0.00000000	1693239299999	0.00000000	0	0.00000000	0.00000000	0
1693239300000	0.00803000	0.00803000	0.00803000	0.00803000	6521.33000000	1693239479999	52.36627990	3	0.00000000	0.00000000	0
1693239480000	0.00803000	0.00803000	0.00803000	0.00803000	0.00000000	1693239659999	0.00000000	0	0.00000000	0.00000000	0
1693239660000	0.00803000	0.00803000	0.00803000	0.00803000	0.00000000	1693239839999	0.00000000	0	0.00000000	0.00000000	0
1693239840000	0.00803000	0.00803000	0.00803000	0.00803000	0.00000000	1693240019999	0.00000000	0	0.00000000	0.00000000	0
1693240020000	0.00803000	0.00803000	0.00803000	0.00803000	0.00000000	1693240199999	0.00000000	0	0.00000000	0.00000000	0
1693240200000	0.00802000	0.00802000	0.00802000	0.00802000	2492.65000000	1693240379999	19.99105300	1	0.00000000	0.00000000	0
1693240380000	0.00801000	0.00801000	0.00801000	0.00801000	6524.14000000	1693240559999	52.25836140	3	0.00000000	0.00000000	0
1693240560000	0.00801000	0.00801000	0.00801000	0.00801000	0.00000000	1693240739999	0.00000000	0	0.00000000	0.00000000	0
1693240740000	0.00801000	0.00801000	0.00801000	0.00801000	0.00000000	1693240919999	0.00000000	0	0.00000000	0.00000000	0
1693240920000	0.00801000	0.00801000	0.00801000	0.00801000	0.00000000	1693241099999	0.00000000	0	0.00000000	0.00000000	0
1693241100000	0.00801000	0.00801000	0.00801000	0.00801000	0.00000000	1693241279999	0.00000000	0	0.00000000	0.00000000	0
1693241280000	0.00801000	0.00801000	0.00801000	0.00801000	0.00000000	1693241459999	0.00000000	0	0.00000000	0.00000000	0
1693241460000	0.00801000	0.00801000	0.00801000	0.00801000	0.00000000	1693241639999	0.00000000	0	0.00000000	0.00000000	0
1693241640000	0.00801000	0.00801000	0.00801000	0.00801000	0.00000000	1693241819999	0.00000000	0	0.00000000	0.00000000	0
1693241820000	0.00801000	0.00801000	0.00801000	0.00801000	1735.49000000	1693241999999	13.90127490	1	0.00000000	0.00000000	0
1693242000000	0.00801000	0.00801000	0.00801000	0.00801000	0.00000000	1693242179999	0.00000000	0	0.00000000	0.00000000	0
1693242180000	0.00801000	0.00801000	0.00801000	0.00801000	0.00000000	1693242359999	0.00000000	0	0.00000000	0.00000000	0
1693242360000	0.00801000	0.00801000	0.00801000	0.00801000	0.00000000	1693242539999	0.00000000	0	0.00000000	0.00000000	0
1693242540000	0.00801000	0.00801000	0.00801000	0.00801000	0.00000000	1693242719999	0.00000000	0	0.00000000	0.00000000	0
1693242720000	0.00801000	0.00801000	0.00801000	0.00801000	0.00000000	1693242899999	0.00000000	0	0.00000000	0.00000000	0
1693242900000	0.00802000	0.00802000	0.00800000	0.00800000	22918.83000000	1693243079999	183.60551540	5	0.00000000	0.00000000	0
1693243080000	0.00801000	0.00801000	0.00801000	0.00801000	9991.41000000	1693243259999	80.03119410	3	0.00000000	0.00000000	0
1693243260000	0.00801000	0.00801000	0.00801000	0.00801000	0.00000000	1693243439999	0.00000000	0	0.00000000	0.00000000	0
1693243440000	0.00801000	0.00801000	0.00801000	0.00801000	0.00000000	1693243619999	0.00000000	0	0.00000000	0.00000000	0
1693243620000	0.00802000	0.00802000	0.00802000	0.00802000	5244.71000000	1693243799999	42.06257420	2	5244.71000000	42.06257420	0
1693243800000	0.00802000	0.00802000	0.00802000	0.00802000	0.00000000	1693243979999	0.00000000	0	0.00000000	0.00000000	0
1693243980000	0.00803000	0.00803000	0.00803000	0.00803000	1290.59000000	1693244159999	10.36343770	1	1290.59000000	10.36343770	0
1693244160000	0.00804000	0.00804000	0.00804000	0.00804000	8979.76000000	1693244339999	72.19727040	3	8979.76000000	72.19727040	0
1693244340000	0.00804000	0.00804000	0.00804000	0.00804000	0.00000000	1693244519999	0.00000000	0	0.00000000	0.00000000	0
1693244520000	0.00804000	0.00804000	0.00804000	0.00804000	0.00000000	1693244699999	0.00000000	0	0.00000000	0.00000000	0
1693244700000	0.00804000	0.00804000	0.00804000	0.00804000	0.00000000	1693244879999	0.00000000	0	0.00000000	0.00000000	0
1693244880000	0.00804000	0.00804000	0.00804000	0.00804000	0.00000000	1693245059999	0.00000000	0	0.00000000	0.00000000	0
1693245060000	0.00804000	0.00804000	0.00804000	0.00804000	0.00000000	1693245239999	0.00000000	0	0.00000000	0.00000000	0
1693245240000	0.00804000	0.00804000	0.00804000	0.00804000	0.00000000	1693245419999	0.00000000	0	0.00000000	0.00000000	0
1693245420000	0.00804000	0.00804000	0.00804000	0.00804000	0.00000000	1693245599999	0.00000000	0	0.00000000	0.00000000	0
1693245600000	0.00804000	0.00804000	0.00804000	0.00804000	0.00000000	1693245779999	0.00000000	0	0.00000000	0.00000000	0
1693245780000	0.00804000	0.00804000	0.00804000	0.00804000	0.00000000	1693245959999	0.00000000	0	0.00000000	0.00000000	0
1693245960000	0.00803000	0.00803000	0.00803000	0.00803000	5231.68000000	1693246139999	42.01039040	2	0.00000000	0.00000000	0
1693246140000	0.00803000	0.00803000	0.00803000	0.00803000	0.00000000	1693246319999	0.00000000	0	0.00000000	0.00000000	0
1693246320000	0.00803000	0.00803000	0.00803000	0.00803000	0.00000000	1693246499999	0.00000000	0	0.00000000	0.00000000	0
1693246500000	0.00804000	0.00804000	0.00804000	0.00804000	1865.67000000	1693246679999	14.99998680	2	1865.67000000	14.99998680	0
1693246680000	0.00803000	0.00804000	0.00803000	0.00804000	3347.87000000	1693246859999	26.89821810	3	1482.20000000	11.91688800	0
1693246860000	0.00804000	0.00804000	0.00804000	0.00804000	0.00000000	1693247039999	0.00000000	0	0.00000000	0.00000000	0
1693247040000	0.00804000	0.00804000	0.00804000	0.00804000	0.00000000	1693247219999	0.00000000	0	0.00000000	0.00000000	0
1693247220000	0.00804000	0.00804000	0.00804000	0.00804000	0.00000000	1693247399999	0.00000000	0	0.00000000	0.00000000	0
1693247400000	0.00804000	0.00804000	0.00804000	0.00804000	0.00000000	1693247579999	0.00000000	0	0.00000000	0.00000000	0
1693247580000	0.00804000	0.00804000	0.00804000	0.00804000	0.00000000	1693247759999	0.00000000	0	0.00000000	0.00000000	0
1693247760000	0.00804000	0.00804000	0.00804000	0.00804000	0.00000000	1693247939999	0.00000000	0	0.00000000	0.00000000	0
1693247940000	0.00804000	0.00804000	0.00804000	0.00804000	0.00000000	1693248119999	0.00000000	0	0.00000000	0.00000000	0
1693248120000	0.00804000	0.00804000	0.00804000	0.00804000	0.00000000	1693248299999	0.00000000	0	0.00000000	0.00000000	0
1693248300000	0.00804000	0.00804000	0.00804000	0.00804000	0.00000000	1693248479999	0.00000000	0	0.00000000	0.00000000	0
1693248480000	0.00804000	0.00804000	0.00804000	0.00804000	0.00000000	1693248659999	0.00000000	0	0.00000000	0.00000000	0
1693248660000	0.00804000	0.00804000	0.00804000	0.00804000	0.00000000	1693248839999	0.00000000	0	0.00000000	0.00000000	0
1693248840000	0.00804000	0.00804000	0.00804000	0.00804000	0.00000000	1693249019999	0.00000000	0	0.00000000	0.00000000	0
1693249020000	0.00804000	0.00804000	0.00804000	0.00804000	0.00000000	1693249199999	0.00000000	0	0.00000000	0.00000000	0
1693249200000	0.00804000	0.00804000	0.00804000	0.00804000	0.00000000	1693249379999	0.00000000	0	0.00000000	0.00000000	0
1693249380000	0.00804000	0.00804000	0.00804000	0.00804000	0.00000000	1693249559999	0.00000000	0	0.00000000	0.00000000	0
1693249560000	0.00804000	0.00804000	0.00804000	0.00804000	0.00000000	1693249739999	0.00000000	0	0.00000000	0.00000000	0
1693249740000	0.00804000	0.00804000	0.00804000	0.00804000	0.00000000	1693249919999	0.00000000	0	0.00000000	0.00000000	0
1693249920000	0.00804000	0.00804000	0.00804000	0.00804000	0.00000000	1693250099999	0.00000000	0	0.00000000	0.00000000	0
1693250100000	0.00804000	0.00804000	0.00804000	0.00804000	0.00000000	1693250279999	0.00000000	0	0.00000000	0.00000000	0
1693250280000	0.00804000	0.00804000	0.00804000	0.00804000	0.00000000	1693250459999	0.00000000	0	0.00000000	0.00000000	0
1693250460000	0.00803000	0.00803000	0.00803000	0.00803000	6737.59000000	1693250639999	54.10284770	3	0.00000000	0.00000000	0
1693250640000	0.00801000	0.00801000	0.00801000	0.00801000	5000.00000000	1693250819999	40.05000000	2	0.00000000	0.00000000	0
1693250820000	0.00801000	0.00801000	0.00801000	0.00801000	5000.00000000	1693250999999	40.05000000	2	0.00000000	0.00000000	0
1693251000000	0.00801000	0.00801000	0.00801000	0.00801000	0.00000000	1693251179999	0.00000000	0	0.00000000	0.00000000	0
1693251180000	0.00801000	0.00801000	0.00801000	0.00801000	0.00000000	1693251359999	0.00000000	0	0.00000000	0.00000000	0
1693251360000	0.00801000	0.00801000	0.00801000	0.00801000	0.00000000	1693251539999	0.00000000	0	0.00000000	0.00000000	0
1693251540000	0.00801000	0.00801000	0.00801000	0.00801000	0.00000000	1693251719999	0.00000000	0	0.00000000	0.00000000	0
1693251720000	0.00802000	0.00803000	0.00802000	0.00802000	3524.78000000	1693251899999	28.27421870	3	3524.78000000	28.27421870	0
1693251900000	0.00803000	0.00803000	0.00803000	0.00803000	2544.04000000	1693252079999	20.42864120	3	2544.04000000	20.42864120	0
1693252080000	0.00803000	0.00803000	0.00803000	0.00803000	0.00000000	1693252259999	0.00000000	0	0.00000000	0.00000000	0
1693252260000	0.00803000	0.00803000	0.00803000	0.00803000	0.00000000	1693252439999	0.00000000	0	0.00000000	0.00000000	0
1693252440000	0.00803000	0.00803000	0.00803000	0.00803000	0.00000000	1693252619999	0.00000000	0	0.00000000	0.00000000	0
1693252620000	0.00803000	0.00803000	0.00803000	0.00803000	0.00000000	1693252799999	0.00000000	0	0.00000000	0.00000000	0
1693252800000	0.00803000	0.00803000	0.00803000	0.00803000	0.00000000	1693252979999	0.00000000	0	0.00000000	0.00000000	0
1693252980000	0.00803000	0.00803000	0.00803000	0.00803000	0.00000000	1693253159999	0.00000000	0	0.00000000	0.00000000	0
1693253160000	0.00803000	0.00803000	0.00803000	0.00803000	0.00000000	1693253339999	0.00000000	0	0.00000000	0.00000000	0
1693253340000	0.00803000	0.00803000	0.00803000	0.00803000	0.00000000	1693253519999	0.00000000	0	0.00000000	0.00000000	0
1693253520000	0.00801000	0.00801000	0.00801000	0.00801000	3452.27000000	1693253699999	27.65268270	3	0.00000000	0.00000000	0
1693253700000	0.00801000	0.00801000	0.00801000	0.00801000	0.00000000	1693253879999	0.00000000	0	0.00000000	0.00000000	0
1693253880000	0.00801000	0.00801000	0.00801000	0.00801000	0.00000000	1693254059999	0.00000000	0	0.00000000	0.00000000	0
1693254060000	0.00801000	0.00801000	0.00801000	0.00801000	0.00000000	1693254239999	0.00000000	0	0.00000000	0.00000000	0
1693254240000	0.00801000	0.00801000	0.00801000	0.00801000	0.00000000	1693254419999	0.00000000	0	0.00000000	0.00000000	0
1693254420000	0.00801000	0.00801000	0.00801000	0.00801000	0.00000000	1693254599999	0.00000000	0	0.00000000	0.00000000	0
1693254600000	0.00801000	0.00801000	0.00801000	0.00801000	0.00000000	1693254779999	0.00000000	0	0.00000000	0.00000000	0
1693254780000	0.00801000	0.00801000	0.00801000	0.00801000	0.00000000	1693254959999	0.00000000	0	0.00000000	0.00000000	0
1693254960000	0.00801000	0.00801000	0.00801000	0.00801000	0.00000000	1693255139999	0.00000000	0	0.00000000	0.00000000	0
1693255140000	0.00801000	0.00801000	0.00801000	0.00801000	0.00000000	1693255319999	0.00000000	0	0.00000000	0.00000000	0
1693255320000	0.00801000	0.00801000	0.00801000	0.00801000	0.00000000	1693255499999	0.00000000	0	0.00000000	0.00000000	0
1693255500000	0.00801000	0.00801000	0.00801000	0.00801000	0.00000000	1693255679999	0.00000000	0	0.00000000	0.00000000	0
1693255680000	0.00801000	0.00801000	0.00801000	0.00801000	52172.33000000	1693255859999	417.90036330	5	0.00000000	0.00000000	0
1693255860000	0.00800000	0.00800000	0.00800000	0.00800000	5246.60000000	1693256039999	41.97280000	2	0.00000000	0.00000000	0
1693256040000	0.00800000	0.00800000	0.00800000	0.00800000	0.00000000	1693256219999	0.00000000	0	0.00000000	0.00000000	0
1693256220000	0.00800000	0.00800000	0.00800000	0.00800000	0.00000000	1693256399999	0.00000000	0	0.00000000	0.00000000	0
1693256400000	0.00800000	0.00800000	0.00800000	0.00800000	0.00000000	1693256579999	0.00000000	0	0.00000000	0.00000000	0
1693256580000	0.00800000	0.00800000	0.00800000	0.00800000	0.00000000	1693256759999	0.00000000	0	0.00000000	0.00000000	0
1693256760000	0.00800000	0.00800000	0.00800000	0.00800000	0.00000000	1693256939999	0.00000000	0	0.00000000	0.00000000	0
1693256940000	0.00800000	0.00800000	0.00800000	0.00800000	0.00000000	1693257119999	0.00000000	0	0.00000000	0.00000000	0
1693257120000	0.00800000	0.00800000	0.00800000	0.00800000	0.00000000	1693257299999	0.00000000	0	0.00000000	0.00000000	0
1693257300000	0.00800000	0.00800000	0.00800000	0.00800000	0.00000000	1693257479999	0.00000000	0	0.00000000	0.00000000	0
1693257480000	0.00800000	0.00800000	0.00800000	0.00800000	0.00000000	1693257659999	0.00000000	0	0.00000000	0.00000000	0
1693257660000	0.00800000	0.00800000	0.00800000	0.00800000	0.00000000	1693257839999	0.00000000	0	0.00000000	0.00000000	0
1693257840000	0.00800000	0.00800000	0.00800000	0.00800000	0.00000000	1693258019999	0.00000000	0	0.00000000	0.00000000	0
1693258020000	0.00800000	0.00800000	0.00800000	0.00800000	0.00000000	1693258199999	0.00000000	0	0.00000000	0.00000000	0
1693258200000	0.00800000	0.00800000	0.00800000	0.00800000	0.00000000	1693258379999	0.00000000	0	0.00000000	0.00000000	0
1693258380000	0.00800000	0.00800000	0.00800000	0.00800000	0.00000000	1693258559999	0.00000000	0	0.00000000	0.00000000	0
1693258560000	0.00800000	0.00800000	0.00800000	0.00800000	0.00000000	1693258739999	0.00000000	0	0.00000000	0.00000000	0
1693258740000	0.00799000	0.00799000	0.00799000	0.00799000	1290.59000000	1693258919999	10.31181410	1	0.00000000	0.00000000	0
1693258920000	0.00800000	0.00800000	0.00798000	0.00798000	3748.40000000	1693259099999	29.95665290	3	1463.85000000	11.71080000	0
1693259100000	0.00799000	0.00799000	0.00799000	0.00799000	3745.32000000	1693259279999	29.92510680	1	0.00000000	0.00000000	0
1693259280000	0.00798000	0.00798000	0.00797000	0.00797000	19827.42000000	1693259459999	158.09734110	6	0.00000000	0.00000000	0
1693259460000	0.00797000	0.00797000	0.00797000	0.00797000	0.00000000	1693259639999	0.00000000	0	0.00000000	0.00000000	0
1693259640000	0.00799000	0.00799000	0.00799000	0.00799000	2385.12000000	1693259819999	19.05710880	2	2385.12000000	19.05710880	0
1693259820000	0.00799000	0.00799000	0.00799000	0.00799000	0.00000000	1693259999999	0.00000000	0	0.00000000	0.00000000	0
1693260000000	0.00799000	0.00799000	0.00799000	0.00799000	0.00000000	1693260179999	0.00000000	0	0.00000000	0.00000000	0
1693260180000	0.00799000	0.00799000	0.00799000	0.00799000	0.00000000	1693260359999	0.00000000	0	0.00000000	0.00000000	0
1693260360000	0.00799000	0.00799000	0.00799000	0.00799000	0.00000000	1693260539999	0.00000000	0	0.00000000	0.00000000	0
1693260540000	0.00799000	0.00799000	0.00799000	0.00799000	0.00000000	1693260719999	0.00000000	0	0.00000000	0.00000000	0
1693260720000	0.00799000	0.00799000	0.00799000	0.00799000	0.00000000	1693260899999	0.00000000	0	0.00000000	0.00000000	0
1693260900000	0.00799000	0.00799000	0.00799000	0.00799000	0.00000000	1693261079999	0.00000000	0	0.00000000	0.00000000	0
1693261080000	0.00799000	0.00799000	0.00799000	0.00799000	1575.74000000	1693261259999	12.59016260	2	1575.74000000	12.59016260	0
1693261260000	0.00799000	0.00799000	0.00799000	0.00799000	0.00000000	1693261439999	0.00000000	0	0.00000000	0.00000000	0
1693261440000	0.00799000	0.00799000	0.00799000	0.00799000	0.00000000	1693261619999	0.00000000	0	0.00000000	0.00000000	0
1693261620000	0.00799000	0.00799000	0.00799000	0.00799000	0.00000000	1693261799999	0.00000000	0	0.00000000	0.00000000	0
1693261800000	0.00800000	0.00800000	0.00800000	0.00800000	11793.60000000	1693261979999	94.34880000	1	11793.60000000	94.34880000	0
1693261980000	0.00800000	0.00800000	0.00800000	0.00800000	0.00000000	1693262159999	0.00000000	0	0.00000000	0.00000000	0
1693262160000	0.00800000	0.00800000	0.00800000	0.00800000	0.00000000	1693262339999	0.00000000	0	0.00000000	0.00000000	0
1693262340000	0.00800000	0.00800000	0.00800000	0.00800000	0.00000000	1693262519999	0.00000000	0	0.00000000	0.00000000	0
1693262520000	0.00800000	0.00800000	0.00800000	0.00800000	3698.48000000	1693262699999	29.58784000	1	0.00000000	0.00000000	0
1693262700000	0.00800000	0.00800000	0.00800000	0.00800000	0.00000000	1693262879999	0.00000000	0	0.00000000	0.00000000	0
1693262880000	0.00800000	0.00800000	0.00800000	0.00800000	0.00000000	1693263059999	0.00000000	0	0.00000000	0.00000000	0
1693263060000	0.00801000	0.00801000	0.00801000	0.00801000	2797.58000000	1693263239999	22.40861580	2	2797.58000000	22.40861580	0
1693263240000	0.00801000	0.00801000	0.00801000	0.00801000	0.00000000	1693263419999	0.00000000	0	0.00000000	0.00000000	0
1693263420000	0.00801000	0.00801000	0.00801000	0.00801000	0.00000000	1693263599999	0.00000000	0	0.00000000	0.00000000	0
1693263600000	0.00801000	0.00801000	0.00801000	0.00801000	0.00000000	1693263779999	0.00000000	0	0.00000000	0.00000000	0
1693263780000	0.00800000	0.00800000	0.00799000	0.00799000	50910.63000000	1693263959999	407.09323550	3	0.00000000	0.00000000	0
1693263960000	0.00799000	0.00799000	0.00799000	0.00799000	0.00000000	1693264139999	0.00000000	0	0.00000000	0.00000000	0
1693264140000	0.00799000	0.00799000	0.00799000	0.00799000	0.00000000	1693264319999	0.00000000	0	0.00000000	0.00000000	0
1693264320000	0.00799000	0.00799000	0.00799000	0.00799000	0.00000000	1693264499999	0.00000000	0	0.00000000	0.00000000	0
1693264500000	0.00799000	0.00799000	0.00799000	0.00799000	0.00000000	1693264679999	0.00000000	0	0.00000000	0.00000000	0
1693264680000	0.00801000	0.00801000	0.00801000	0.00801000	27971.01000000	1693264859999	224.04779010	3	27971.01000000	224.04779010	0
1693264860000	0.00801000	0.00801000	0.00801000	0.00801000	0.00000000	1693265039999	0.00000000	0	0.00000000	0.00000000	0
1693265040000	0.00801000	0.00801000	0.00801000	0.00801000	87382.26000000	1693265219999	699.93190260	6	87382.26000000	699.93190260	0
1693265220000	0.00801000	0.00801000	0.00801000	0.00801000	0.00000000	1693265399999	0.00000000	0	0.00000000	0.00000000	0
1693265400000	0.00800000	0.00800000	0.00800000	0.00800000	35428.66000000	1693265579999	283.42928000	4	0.00000000	0.00000000	0
1693265580000	0.00800000	0.00800000	0.00800000	0.00800000	0.00000000	1693265759999	0.00000000	0	0.00000000	0.00000000	0
1693265760000	0.00800000	0.00800000	0.00800000	0.00800000	0.00000000	1693265939999	0.00000000	0	0.00000000	0.00000000	0
1693265940000	0.00800000	0.00800000	0.00800000	0.00800000	0.00000000	1693266119999	0.00000000	0	0.00000000	0.00000000	0
1693266120000	0.00800000	0.00800000	0.00800000	0.00800000	0.00000000	1693266299999	0.00000000	0	0.00000000	0.00000000	0
1693266300000	0.00800000	0.00800000	0.00800000	0.00800000	0.00000000	1693266479999	0.00000000	0	0.00000000	0.00000000	0
1693266480000	0.00800000	0.00800000	0.00800000	0.00800000	0.00000000	1693266659999	0.00000000	0	0.00000000	0.00000000	0
1693266660000	0.00800000	0.00800000	0.00800000	0.00800000	0.00000000	1693266839999	0.00000000	0	0.00000000	0.00000000	0
1693266840000	0.00800000	0.00800000	0.00800000	0.00800000	0.00000000	1693267019999	0.00000000	0	0.00000000	0.00000000	0
1693267020000	0.00800000	0.00800000	0.00800000	0.00800000	0.00000000	1693267199999	0.00000000	0	0.00000000	0.00000000	0
