# Supplementary material for: Evaluating machine learning models for predictive accuracy in cryptocurrency price forecasting
Source: PeerJ Comput Sci. 2025 Feb 21;11:e2626. doi: 10.7717/peerj-cs.2626 (PMC12571449; doi:10.7717/peerj-cs.2626)
Supplement: Supplemental Information 1 [file peerj-cs-11-2626-s001.zip › Datasets/PONDBUSD-4h-2023-08-28.csv]

1693180800000	0.00801000	0.00802000	0.00791000	0.00794000	1162359.87000000	1693195199999	9280.92887560	79	143410.47000000	1138.87540950	0
1693195200000	0.00794000	0.00796000	0.00787000	0.00793000	1172653.18000000	1693209599999	9296.24285700	113	727489.81000000	5771.40636240	0
1693209600000	0.00794000	0.00804000	0.00792000	0.00800000	1953068.35000000	1693223999999	15587.92413810	216	769209.64000000	6132.49550380	0
1693224000000	0.00799000	0.00808000	0.00798000	0.00804000	396911.68000000	1693238399999	3193.40581870	71	307359.91000000	2475.17665910	0
1693238400000	0.00803000	0.00804000	0.00800000	0.00803000	98950.54000000	1693252799999	793.59126390	42	24931.75000000	200.24301700	0
1693252800000	0.00801000	0.00801000	0.00797000	0.00800000	313426.01000000	1693267199999	2508.31149630	45	135369.16000000	1084.09517990	0
