# Supplementary material for: Evaluating machine learning models for predictive accuracy in cryptocurrency price forecasting
Source: PeerJ Comput Sci. 2025 Feb 21;11:e2626. doi: 10.7717/peerj-cs.2626 (PMC12571449; doi:10.7717/peerj-cs.2626)
Supplement: Supplemental Information 1 [file peerj-cs-11-2626-s001.zip › Datasets/PONDBUSD-4h-2023-08-31.csv]

1693440000000	0.00810000	0.00810000	0.00802000	0.00802000	181869.76000000	1693454399999	1463.46802270	46	10539.08000000	84.88701290	0
1693454400000	0.00803000	0.00818000	0.00803000	0.00818000	1173406.40000000	1693468799999	9491.17935290	85	772830.09000000	6264.82691440	0
1693468800000	0.00817000	0.00862000	0.00804000	0.00816000	9672104.30000000	1693483199999	80465.84073660	1197	4718974.58000000	39318.56493270	0
1693483200000	0.00816000	0.00816000	0.00799000	0.00799000	1620849.06000000	1693497599999	13111.82931090	220	362397.19000000	2933.18200990	0
1693497600000	0.00799000	0.00800000	0.00780000	0.00788000	1410939.00000000	1693511999999	11125.90792480	278	335037.79000000	2631.07193060	0
1693512000000	0.00787000	0.00794000	0.00784000	0.00794000	369940.48000000	1693526399999	2909.12151750	175	189161.26000000	1490.75320790	0
