# Supplementary material for: Evaluating machine learning models for predictive accuracy in cryptocurrency price forecasting
Source: PeerJ Comput Sci. 2025 Feb 21;11:e2626. doi: 10.7717/peerj-cs.2626 (PMC12571449; doi:10.7717/peerj-cs.2626)
Supplement: Supplemental Information 1 [file peerj-cs-11-2626-s001.zip › Datasets/PONDBUSD-5m-2023-08-28.csv]

1693180800000	0.00802000	0.00802000	0.00802000	0.00802000	0.00000000	1693181099999	0.00000000	0	0.00000000	0.00000000	0
1693181100000	0.00802000	0.00802000	0.00802000	0.00802000	0.00000000	1693181399999	0.00000000	0	0.00000000	0.00000000	0
1693181400000	0.00802000	0.00802000	0.00802000	0.00802000	0.00000000	1693181699999	0.00000000	0	0.00000000	0.00000000	0
1693181700000	0.00802000	0.00802000	0.00802000	0.00802000	0.00000000	1693181999999	0.00000000	0	0.00000000	0.00000000	0
1693182000000	0.00802000	0.00802000	0.00802000	0.00802000	0.00000000	1693182299999	0.00000000	0	0.00000000	0.00000000	0
1693182300000	0.00801000	0.00801000	0.00800000	0.00800000	13966.21000000	1693182599999	111.78213650	4	0.00000000	0.00000000	0
1693182600000	0.00800000	0.00800000	0.00800000	0.00800000	20261.65000000	1693182899999	162.09320000	1	0.00000000	0.00000000	0
1693182900000	0.00800000	0.00800000	0.00800000	0.00800000	0.00000000	1693183199999	0.00000000	0	0.00000000	0.00000000	0
1693183200000	0.00800000	0.00800000	0.00800000	0.00800000	0.00000000	1693183499999	0.00000000	0	0.00000000	0.00000000	0
1693183500000	0.00800000	0.00800000	0.00800000	0.00800000	0.00000000	1693183799999	0.00000000	0	0.00000000	0.00000000	0
1693183800000	0.00800000	0.00800000	0.00800000	0.00800000	238543.89000000	1693184099999	1908.35112000	10	0.00000000	0.00000000	0
1693184100000	0.00802000	0.00802000	0.00799000	0.00799000	533869.53000000	1693184399999	4270.89358420	13	3117.21000000	25.00002420	0
1693184400000	0.00799000	0.00799000	0.00799000	0.00799000	10508.18000000	1693184699999	83.96035820	4	0.00000000	0.00000000	0
1693184700000	0.00798000	0.00798000	0.00798000	0.00798000	76682.15000000	1693184999999	611.92355700	8	0.00000000	0.00000000	0
1693185000000	0.00798000	0.00798000	0.00798000	0.00798000	0.00000000	1693185299999	0.00000000	0	0.00000000	0.00000000	0
1693185300000	0.00798000	0.00798000	0.00798000	0.00798000	0.00000000	1693185599999	0.00000000	0	0.00000000	0.00000000	0
1693185600000	0.00797000	0.00797000	0.00797000	0.00797000	10294.64000000	1693185899999	82.04828080	3	0.00000000	0.00000000	0
1693185900000	0.00797000	0.00797000	0.00797000	0.00797000	0.00000000	1693186199999	0.00000000	0	0.00000000	0.00000000	0
1693186200000	0.00797000	0.00797000	0.00797000	0.00797000	0.00000000	1693186499999	0.00000000	0	0.00000000	0.00000000	0
1693186500000	0.00797000	0.00797000	0.00797000	0.00797000	0.00000000	1693186799999	0.00000000	0	0.00000000	0.00000000	0
1693186800000	0.00796000	0.00796000	0.00795000	0.00795000	13368.00000000	1693187099999	106.31608510	3	0.00000000	0.00000000	0
1693187100000	0.00795000	0.00795000	0.00795000	0.00795000	0.00000000	1693187399999	0.00000000	0	0.00000000	0.00000000	0
1693187400000	0.00795000	0.00795000	0.00795000	0.00795000	0.00000000	1693187699999	0.00000000	0	0.00000000	0.00000000	0
1693187700000	0.00795000	0.00795000	0.00795000	0.00795000	3773.58000000	1693187999999	29.99996100	1	0.00000000	0.00000000	0
1693188000000	0.00795000	0.00795000	0.00795000	0.00795000	0.00000000	1693188299999	0.00000000	0	0.00000000	0.00000000	0
1693188300000	0.00795000	0.00795000	0.00794000	0.00794000	57277.27000000	1693188599999	454.97870810	10	0.00000000	0.00000000	0
1693188600000	0.00794000	0.00794000	0.00794000	0.00794000	0.00000000	1693188899999	0.00000000	0	0.00000000	0.00000000	0
1693188900000	0.00793000	0.00794000	0.00793000	0.00794000	16136.46000000	1693189199999	128.01503710	5	5290.93000000	42.00998420	0
1693189200000	0.00794000	0.00794000	0.00794000	0.00794000	0.00000000	1693189499999	0.00000000	0	0.00000000	0.00000000	0
1693189500000	0.00794000	0.00794000	0.00794000	0.00794000	0.00000000	1693189799999	0.00000000	0	0.00000000	0.00000000	0
1693189800000	0.00794000	0.00794000	0.00794000	0.00794000	0.00000000	1693190099999	0.00000000	0	0.00000000	0.00000000	0
1693190100000	0.00794000	0.00794000	0.00794000	0.00794000	0.00000000	1693190399999	0.00000000	0	0.00000000	0.00000000	0
1693190400000	0.00794000	0.00794000	0.00794000	0.00794000	0.00000000	1693190699999	0.00000000	0	0.00000000	0.00000000	0
1693190700000	0.00794000	0.00794000	0.00794000	0.00794000	0.00000000	1693190999999	0.00000000	0	0.00000000	0.00000000	0
1693191000000	0.00793000	0.00793000	0.00793000	0.00793000	9072.04000000	1693191299999	71.94127720	4	0.00000000	0.00000000	0
1693191300000	0.00792000	0.00792000	0.00791000	0.00791000	23603.94000000	1693191599999	186.76016930	4	0.00000000	0.00000000	0
1693191600000	0.00791000	0.00791000	0.00791000	0.00791000	0.00000000	1693191899999	0.00000000	0	0.00000000	0.00000000	0
1693191900000	0.00793000	0.00794000	0.00793000	0.00794000	111504.42000000	1693192199999	885.29199570	8	111504.42000000	885.29199570	0
1693192200000	0.00794000	0.00794000	0.00794000	0.00794000	0.00000000	1693192499999	0.00000000	0	0.00000000	0.00000000	0
1693192500000	0.00794000	0.00794000	0.00794000	0.00794000	23497.91000000	1693192799999	186.57340540	1	23497.91000000	186.57340540	0
1693192800000	0.00794000	0.00794000	0.00794000	0.00794000	0.00000000	1693193099999	0.00000000	0	0.00000000	0.00000000	0
1693193100000	0.00794000	0.00794000	0.00794000	0.00794000	0.00000000	1693193399999	0.00000000	0	0.00000000	0.00000000	0
1693193400000	0.00794000	0.00794000	0.00794000	0.00794000	0.00000000	1693193699999	0.00000000	0	0.00000000	0.00000000	0
1693193700000	0.00794000	0.00794000	0.00794000	0.00794000	0.00000000	1693193999999	0.00000000	0	0.00000000	0.00000000	0
1693194000000	0.00794000	0.00794000	0.00794000	0.00794000	0.00000000	1693194299999	0.00000000	0	0.00000000	0.00000000	0
1693194300000	0.00794000	0.00794000	0.00794000	0.00794000	0.00000000	1693194599999	0.00000000	0	0.00000000	0.00000000	0
1693194600000	0.00794000	0.00794000	0.00794000	0.00794000	0.00000000	1693194899999	0.00000000	0	0.00000000	0.00000000	0
1693194900000	0.00794000	0.00794000	0.00794000	0.00794000	0.00000000	1693195199999	0.00000000	0	0.00000000	0.00000000	0
1693195200000	0.00794000	0.00794000	0.00794000	0.00794000	0.00000000	1693195499999	0.00000000	0	0.00000000	0.00000000	0
1693195500000	0.00794000	0.00794000	0.00794000	0.00794000	0.00000000	1693195799999	0.00000000	0	0.00000000	0.00000000	0
1693195800000	0.00794000	0.00794000	0.00794000	0.00794000	0.00000000	1693196099999	0.00000000	0	0.00000000	0.00000000	0
1693196100000	0.00794000	0.00794000	0.00794000	0.00794000	0.00000000	1693196399999	0.00000000	0	0.00000000	0.00000000	0
1693196400000	0.00794000	0.00794000	0.00794000	0.00794000	0.00000000	1693196699999	0.00000000	0	0.00000000	0.00000000	0
1693196700000	0.00794000	0.00794000	0.00794000	0.00794000	0.00000000	1693196999999	0.00000000	0	0.00000000	0.00000000	0
1693197000000	0.00794000	0.00794000	0.00794000	0.00794000	0.00000000	1693197299999	0.00000000	0	0.00000000	0.00000000	0
1693197300000	0.00794000	0.00794000	0.00794000	0.00794000	0.00000000	1693197599999	0.00000000	0	0.00000000	0.00000000	0
1693197600000	0.00794000	0.00794000	0.00794000	0.00794000	0.00000000	1693197899999	0.00000000	0	0.00000000	0.00000000	0
1693197900000	0.00794000	0.00794000	0.00794000	0.00794000	0.00000000	1693198199999	0.00000000	0	0.00000000	0.00000000	0
1693198200000	0.00794000	0.00794000	0.00794000	0.00794000	0.00000000	1693198499999	0.00000000	0	0.00000000	0.00000000	0
1693198500000	0.00794000	0.00794000	0.00794000	0.00794000	0.00000000	1693198799999	0.00000000	0	0.00000000	0.00000000	0
1693198800000	0.00794000	0.00794000	0.00794000	0.00794000	1259.44000000	1693199099999	9.99995360	1	1259.44000000	9.99995360	0
1693199100000	0.00794000	0.00794000	0.00794000	0.00794000	0.00000000	1693199399999	0.00000000	0	0.00000000	0.00000000	0
1693199400000	0.00794000	0.00794000	0.00794000	0.00794000	0.00000000	1693199699999	0.00000000	0	0.00000000	0.00000000	0
1693199700000	0.00794000	0.00794000	0.00794000	0.00794000	0.00000000	1693199999999	0.00000000	0	0.00000000	0.00000000	0
1693200000000	0.00794000	0.00794000	0.00794000	0.00794000	0.00000000	1693200299999	0.00000000	0	0.00000000	0.00000000	0
1693200300000	0.00794000	0.00794000	0.00794000	0.00794000	0.00000000	1693200599999	0.00000000	0	0.00000000	0.00000000	0
1693200600000	0.00792000	0.00792000	0.00789000	0.00790000	55659.81000000	1693200899999	439.78658970	13	0.00000000	0.00000000	0
1693200900000	0.00789000	0.00789000	0.00787000	0.00787000	38927.43000000	1693201199999	306.72908600	14	0.00000000	0.00000000	0
1693201200000	0.00787000	0.00787000	0.00787000	0.00787000	0.00000000	1693201499999	0.00000000	0	0.00000000	0.00000000	0
1693201500000	0.00788000	0.00788000	0.00788000	0.00788000	1284.16000000	1693201799999	10.11918080	1	1284.16000000	10.11918080	0
1693201800000	0.00789000	0.00789000	0.00789000	0.00789000	1493.79000000	1693202099999	11.78600310	1	1493.79000000	11.78600310	0
1693202100000	0.00789000	0.00790000	0.00789000	0.00790000	17459.05000000	1693202399999	137.86711870	7	9179.89000000	72.48267130	0
1693202400000	0.00789000	0.00789000	0.00788000	0.00788000	20772.48000000	1693202699999	163.74046220	4	0.00000000	0.00000000	0
1693202700000	0.00790000	0.00790000	0.00790000	0.00790000	5334.89000000	1693202999999	42.14563100	2	5334.89000000	42.14563100	0
1693203000000	0.00790000	0.00790000	0.00790000	0.00790000	0.00000000	1693203299999	0.00000000	0	0.00000000	0.00000000	0
1693203300000	0.00790000	0.00790000	0.00790000	0.00790000	0.00000000	1693203599999	0.00000000	0	0.00000000	0.00000000	0
1693203600000	0.00791000	0.00791000	0.00791000	0.00791000	5323.34000000	1693203899999	42.10761940	2	5323.34000000	42.10761940	0
1693203900000	0.00791000	0.00791000	0.00791000	0.00791000	0.00000000	1693204199999	0.00000000	0	0.00000000	0.00000000	0
1693204200000	0.00792000	0.00792000	0.00792000	0.00792000	9413.13000000	1693204499999	74.55198960	3	5320.44000000	42.13788480	0
1693204500000	0.00793000	0.00795000	0.00793000	0.00794000	179843.96000000	1693204799999	1427.96099440	12	174555.02000000	1385.96681080	0
1693204800000	0.00795000	0.00795000	0.00793000	0.00793000	42986.61000000	1693205099999	341.29445090	9	5292.76000000	42.07744200	0
1693205100000	0.00793000	0.00793000	0.00793000	0.00793000	9811.50000000	1693205399999	77.80519500	3	0.00000000	0.00000000	0
1693205400000	0.00794000	0.00794000	0.00794000	0.00794000	92009.32000000	1693205699999	730.55400080	4	92009.32000000	730.55400080	0
1693205700000	0.00795000	0.00796000	0.00795000	0.00796000	10581.70000000	1693205999999	84.17741390	4	10581.70000000	84.17741390	0
1693206000000	0.00795000	0.00795000	0.00794000	0.00794000	81227.59000000	1693206299999	644.99994440	3	0.00000000	0.00000000	0
1693206300000	0.00794000	0.00794000	0.00794000	0.00794000	24259.23000000	1693206599999	192.61828620	4	18969.34000000	150.61655960	0
1693206600000	0.00794000	0.00794000	0.00794000	0.00794000	0.00000000	1693206899999	0.00000000	0	0.00000000	0.00000000	0
1693206900000	0.00794000	0.00794000	0.00794000	0.00794000	0.00000000	1693207199999	0.00000000	0	0.00000000	0.00000000	0
1693207200000	0.00794000	0.00794000	0.00794000	0.00794000	0.00000000	1693207499999	0.00000000	0	0.00000000	0.00000000	0
1693207500000	0.00793000	0.00793000	0.00792000	0.00792000	7993.05000000	1693207799999	63.35798820	3	0.00000000	0.00000000	0
1693207800000	0.00794000	0.00794000	0.00792000	0.00792000	157979.36000000	1693208099999	1251.27209780	7	3778.33000000	29.99994020	0
1693208100000	0.00792000	0.00792000	0.00791000	0.00791000	10612.22000000	1693208399999	83.99572130	4	0.00000000	0.00000000	0
1693208400000	0.00791000	0.00793000	0.00791000	0.00793000	387793.66000000	1693208699999	3075.09737220	8	387793.66000000	3075.09737220	0
1693208700000	0.00793000	0.00793000	0.00793000	0.00793000	0.00000000	1693208999999	0.00000000	0	0.00000000	0.00000000	0
1693209000000	0.00793000	0.00793000	0.00793000	0.00793000	5313.73000000	1693209299999	42.13787890	2	5313.73000000	42.13787890	0
1693209300000	0.00793000	0.00793000	0.00793000	0.00793000	5313.73000000	1693209599999	42.13787890	2	0.00000000	0.00000000	0
1693209600000	0.00794000	0.00804000	0.00794000	0.00802000	808993.09000000	1693209899999	6474.49910070	45	302423.66000000	2412.09611650	0
1693209900000	0.00802000	0.00802000	0.00800000	0.00800000	33984.49000000	1693210199999	272.04606070	3	0.00000000	0.00000000	0
1693210200000	0.00800000	0.00800000	0.00800000	0.00800000	0.00000000	1693210499999	0.00000000	0	0.00000000	0.00000000	0
1693210500000	0.00797000	0.00797000	0.00796000	0.00796000	15610.79000000	1693210799999	124.31456970	5	0.00000000	0.00000000	0
1693210800000	0.00797000	0.00797000	0.00797000	0.00797000	5274.79000000	1693211099999	42.04007630	2	5274.79000000	42.04007630	0
1693211100000	0.00796000	0.00796000	0.00796000	0.00796000	5273.83000000	1693211399999	41.97968680	2	0.00000000	0.00000000	0
1693211400000	0.00797000	0.00797000	0.00795000	0.00795000	15824.36000000	1693211699999	125.96190560	6	5275.74000000	42.04764780	0
1693211700000	0.00795000	0.00795000	0.00792000	0.00793000	157282.13000000	1693211999999	1248.51481040	14	0.00000000	0.00000000	0
1693212000000	0.00794000	0.00800000	0.00794000	0.00800000	145166.72000000	1693212299999	1154.33954340	19	133796.04000000	1063.60400010	0
1693212300000	0.00800000	0.00800000	0.00800000	0.00800000	0.00000000	1693212599999	0.00000000	0	0.00000000	0.00000000	0
1693212600000	0.00800000	0.00800000	0.00800000	0.00800000	0.00000000	1693212899999	0.00000000	0	0.00000000	0.00000000	0
1693212900000	0.00800000	0.00800000	0.00800000	0.00800000	0.00000000	1693213199999	0.00000000	0	0.00000000	0.00000000	0
1693213200000	0.00798000	0.00798000	0.00797000	0.00797000	10591.16000000	1693213499999	84.46451050	4	5296.53000000	42.26630940	0
1693213500000	0.00796000	0.00796000	0.00794000	0.00796000	27035.89000000	1693213799999	214.99372790	9	2063.81000000	16.42792760	0
1693213800000	0.00796000	0.00796000	0.00796000	0.00796000	0.00000000	1693214099999	0.00000000	0	0.00000000	0.00000000	0
1693214100000	0.00796000	0.00796000	0.00795000	0.00795000	40021.73000000	1693214399999	318.52007190	3	0.00000000	0.00000000	0
1693214400000	0.00795000	0.00796000	0.00795000	0.00796000	77463.12000000	1693214699999	615.88472210	6	77463.12000000	615.88472210	0
1693214700000	0.00796000	0.00796000	0.00796000	0.00796000	0.00000000	1693214999999	0.00000000	0	0.00000000	0.00000000	0
1693215000000	0.00796000	0.00796000	0.00796000	0.00796000	0.00000000	1693215299999	0.00000000	0	0.00000000	0.00000000	0
1693215300000	0.00796000	0.00796000	0.00796000	0.00796000	0.00000000	1693215599999	0.00000000	0	0.00000000	0.00000000	0
1693215600000	0.00797000	0.00797000	0.00797000	0.00797000	5284.22000000	1693215899999	42.11523340	2	5284.22000000	42.11523340	0
1693215900000	0.00798000	0.00799000	0.00798000	0.00799000	4703.75000000	1693216199999	37.56779010	2	4703.75000000	37.56779010	0
1693216200000	0.00798000	0.00798000	0.00796000	0.00796000	233725.24000000	1693216499999	1861.61443480	20	0.00000000	0.00000000	0
1693216500000	0.00796000	0.00796000	0.00796000	0.00796000	0.00000000	1693216799999	0.00000000	0	0.00000000	0.00000000	0
1693216800000	0.00796000	0.00796000	0.00796000	0.00796000	0.00000000	1693217099999	0.00000000	0	0.00000000	0.00000000	0
1693217100000	0.00796000	0.00796000	0.00796000	0.00796000	0.00000000	1693217399999	0.00000000	0	0.00000000	0.00000000	0
1693217400000	0.00796000	0.00796000	0.00796000	0.00796000	0.00000000	1693217699999	0.00000000	0	0.00000000	0.00000000	0
1693217700000	0.00797000	0.00797000	0.00797000	0.00797000	5284.22000000	1693217999999	42.11523340	2	5284.22000000	42.11523340	0
1693218000000	0.00795000	0.00798000	0.00795000	0.00798000	21466.82000000	1693218299999	171.09395970	11	16185.46000000	129.10714770	0
1693218300000	0.00797000	0.00797000	0.00796000	0.00797000	110046.81000000	1693218599999	876.12696140	8	52048.62000000	414.30701520	0
1693218600000	0.00797000	0.00797000	0.00797000	0.00797000	0.00000000	1693218899999	0.00000000	0	0.00000000	0.00000000	0
1693218900000	0.00797000	0.00797000	0.00797000	0.00797000	0.00000000	1693219199999	0.00000000	0	0.00000000	0.00000000	0
1693219200000	0.00797000	0.00797000	0.00797000	0.00797000	0.00000000	1693219499999	0.00000000	0	0.00000000	0.00000000	0
1693219500000	0.00798000	0.00798000	0.00798000	0.00798000	5336.23000000	1693219799999	42.58311540	3	5336.23000000	42.58311540	0
1693219800000	0.00799000	0.00799000	0.00799000	0.00799000	11086.00000000	1693220099999	88.57714000	7	11086.00000000	88.57714000	0
1693220100000	0.00798000	0.00801000	0.00798000	0.00800000	119185.96000000	1693220399999	953.39527040	18	104453.26000000	835.63910840	0
1693220400000	0.00801000	0.00802000	0.00799000	0.00799000	37725.14000000	1693220699999	301.78933730	8	12182.29000000	97.64925630	0
1693220700000	0.00798000	0.00798000	0.00798000	0.00798000	13004.49000000	1693220999999	103.77583020	1	0.00000000	0.00000000	0
1693221000000	0.00798000	0.00798000	0.00798000	0.00798000	5263.44000000	1693221299999	42.00225120	2	0.00000000	0.00000000	0
1693221300000	0.00798000	0.00798000	0.00798000	0.00798000	5266.29000000	1693221599999	42.02499420	2	5266.29000000	42.02499420	0
1693221600000	0.00800000	0.00802000	0.00800000	0.00802000	17402.19000000	1693221899999	139.40764150	7	15785.61000000	126.44266990	0
1693221900000	0.00802000	0.00802000	0.00802000	0.00802000	0.00000000	1693222199999	0.00000000	0	0.00000000	0.00000000	0
1693222200000	0.00802000	0.00802000	0.00802000	0.00802000	0.00000000	1693222499999	0.00000000	0	0.00000000	0.00000000	0
1693222500000	0.00801000	0.00801000	0.00801000	0.00801000	5255.91000000	1693222799999	42.09983910	2	0.00000000	0.00000000	0
1693222800000	0.00801000	0.00801000	0.00801000	0.00801000	0.00000000	1693223099999	0.00000000	0	0.00000000	0.00000000	0
1693223100000	0.00801000	0.00801000	0.00801000	0.00801000	0.00000000	1693223399999	0.00000000	0	0.00000000	0.00000000	0
1693223400000	0.00801000	0.00801000	0.00801000	0.00801000	0.00000000	1693223699999	0.00000000	0	0.00000000	0.00000000	0
1693223700000	0.00800000	0.00800000	0.00800000	0.00800000	10509.54000000	1693223999999	84.07632000	3	0.00000000	0.00000000	0
1693224000000	0.00799000	0.00799000	0.00798000	0.00798000	30017.93000000	1693224299999	239.59566900	3	0.00000000	0.00000000	0
1693224300000	0.00800000	0.00801000	0.00800000	0.00801000	10517.53000000	1693224599999	84.19281820	5	10517.53000000	84.19281820	0
1693224600000	0.00802000	0.00803000	0.00802000	0.00803000	12949.01000000	1693224899999	103.92803770	5	10498.75000000	84.25244990	0
1693224900000	0.00803000	0.00803000	0.00803000	0.00803000	23474.41000000	1693225199999	188.49951230	1	23474.41000000	188.49951230	0
1693225200000	0.00803000	0.00803000	0.00803000	0.00803000	0.00000000	1693225499999	0.00000000	0	0.00000000	0.00000000	0
1693225500000	0.00803000	0.00806000	0.00803000	0.00806000	42958.59000000	1693225799999	345.59195650	13	31098.99000000	250.18223030	0
1693225800000	0.00806000	0.00806000	0.00806000	0.00806000	0.00000000	1693226099999	0.00000000	0	0.00000000	0.00000000	0
1693226100000	0.00806000	0.00806000	0.00806000	0.00806000	0.00000000	1693226399999	0.00000000	0	0.00000000	0.00000000	0
1693226400000	0.00806000	0.00806000	0.00806000	0.00806000	0.00000000	1693226699999	0.00000000	0	0.00000000	0.00000000	0
1693226700000	0.00804000	0.00804000	0.00804000	0.00804000	5222.38000000	1693226999999	41.98793520	2	0.00000000	0.00000000	0
1693227000000	0.00804000	0.00804000	0.00804000	0.00804000	0.00000000	1693227299999	0.00000000	0	0.00000000	0.00000000	0
1693227300000	0.00804000	0.00804000	0.00804000	0.00804000	0.00000000	1693227599999	0.00000000	0	0.00000000	0.00000000	0
1693227600000	0.00804000	0.00804000	0.00804000	0.00804000	0.00000000	1693227899999	0.00000000	0	0.00000000	0.00000000	0
1693227900000	0.00803000	0.00803000	0.00803000	0.00803000	5226.11000000	1693228199999	41.96566330	2	0.00000000	0.00000000	0
1693228200000	0.00803000	0.00803000	0.00803000	0.00803000	0.00000000	1693228499999	0.00000000	0	0.00000000	0.00000000	0
1693228500000	0.00802000	0.00803000	0.00802000	0.00803000	10478.24000000	1693228799999	84.08788540	4	5240.06000000	42.07768180	0
1693228800000	0.00803000	0.00803000	0.00803000	0.00803000	0.00000000	1693229099999	0.00000000	0	0.00000000	0.00000000	0
1693229100000	0.00803000	0.00803000	0.00803000	0.00803000	0.00000000	1693229399999	0.00000000	0	0.00000000	0.00000000	0
1693229400000	0.00804000	0.00808000	0.00804000	0.00808000	80521.01000000	1693229699999	649.99995680	10	80521.01000000	649.99995680	0
1693229700000	0.00805000	0.00805000	0.00805000	0.00805000	5237.25000000	1693229999999	42.15986250	2	5237.25000000	42.15986250	0
1693230000000	0.00805000	0.00805000	0.00805000	0.00805000	0.00000000	1693230299999	0.00000000	0	0.00000000	0.00000000	0
1693230300000	0.00805000	0.00805000	0.00805000	0.00805000	0.00000000	1693230599999	0.00000000	0	0.00000000	0.00000000	0
1693230600000	0.00805000	0.00805000	0.00805000	0.00805000	0.00000000	1693230899999	0.00000000	0	0.00000000	0.00000000	0
1693230900000	0.00805000	0.00805000	0.00805000	0.00805000	0.00000000	1693231199999	0.00000000	0	0.00000000	0.00000000	0
1693231200000	0.00804000	0.00804000	0.00804000	0.00804000	1500.30000000	1693231499999	12.06241200	1	0.00000000	0.00000000	0
1693231500000	0.00804000	0.00804000	0.00804000	0.00804000	0.00000000	1693231799999	0.00000000	0	0.00000000	0.00000000	0
1693231800000	0.00804000	0.00804000	0.00804000	0.00804000	0.00000000	1693232099999	0.00000000	0	0.00000000	0.00000000	0
1693232100000	0.00805000	0.00805000	0.00805000	0.00805000	4968.94000000	1693232399999	39.99996700	3	4968.94000000	39.99996700	0
1693232400000	0.00805000	0.00805000	0.00805000	0.00805000	0.00000000	1693232699999	0.00000000	0	0.00000000	0.00000000	0
1693232700000	0.00805000	0.00805000	0.00805000	0.00805000	0.00000000	1693232999999	0.00000000	0	0.00000000	0.00000000	0
1693233000000	0.00805000	0.00805000	0.00805000	0.00805000	0.00000000	1693233299999	0.00000000	0	0.00000000	0.00000000	0
1693233300000	0.00805000	0.00805000	0.00805000	0.00805000	0.00000000	1693233599999	0.00000000	0	0.00000000	0.00000000	0
1693233600000	0.00805000	0.00805000	0.00805000	0.00805000	0.00000000	1693233899999	0.00000000	0	0.00000000	0.00000000	0
1693233900000	0.00805000	0.00805000	0.00805000	0.00805000	0.00000000	1693234199999	0.00000000	0	0.00000000	0.00000000	0
1693234200000	0.00805000	0.00805000	0.00805000	0.00805000	28306.39000000	1693234499999	227.86643950	2	28306.39000000	227.86643950	0
1693234500000	0.00805000	0.00805000	0.00805000	0.00805000	2485.02000000	1693234799999	20.00441100	1	2485.02000000	20.00441100	0
1693234800000	0.00804000	0.00804000	0.00804000	0.00804000	12376.24000000	1693235099999	99.50496960	2	0.00000000	0.00000000	0
1693235100000	0.00805000	0.00805000	0.00805000	0.00805000	12348.50000000	1693235399999	99.40542500	1	12348.50000000	99.40542500	0
1693235400000	0.00805000	0.00805000	0.00805000	0.00805000	0.00000000	1693235699999	0.00000000	0	0.00000000	0.00000000	0
1693235700000	0.00805000	0.00805000	0.00805000	0.00805000	0.00000000	1693235999999	0.00000000	0	0.00000000	0.00000000	0
1693236000000	0.00805000	0.00805000	0.00805000	0.00805000	16783.80000000	1693236299999	135.10959000	1	16783.80000000	135.10959000	0
1693236300000	0.00805000	0.00805000	0.00805000	0.00805000	0.00000000	1693236599999	0.00000000	0	0.00000000	0.00000000	0
1693236600000	0.00805000	0.00805000	0.00805000	0.00805000	0.00000000	1693236899999	0.00000000	0	0.00000000	0.00000000	0
1693236900000	0.00805000	0.00805000	0.00805000	0.00805000	45965.67000000	1693237199999	370.02364350	5	45965.67000000	370.02364350	0
1693237200000	0.00805000	0.00805000	0.00805000	0.00805000	0.00000000	1693237499999	0.00000000	0	0.00000000	0.00000000	0
1693237500000	0.00805000	0.00807000	0.00805000	0.00807000	35133.23000000	1693237799999	283.42077330	4	29913.59000000	241.40267130	0
1693237800000	0.00805000	0.00805000	0.00805000	0.00805000	5220.57000000	1693238099999	42.02558850	2	0.00000000	0.00000000	0
1693238100000	0.00804000	0.00804000	0.00804000	0.00804000	5220.56000000	1693238399999	41.97330240	2	0.00000000	0.00000000	0
1693238400000	0.00804000	0.00804000	0.00804000	0.00804000	0.00000000	1693238699999	0.00000000	0	0.00000000	0.00000000	0
1693238700000	0.00804000	0.00804000	0.00804000	0.00804000	0.00000000	1693238999999	0.00000000	0	0.00000000	0.00000000	0
1693239000000	0.00804000	0.00804000	0.00804000	0.00804000	0.00000000	1693239299999	0.00000000	0	0.00000000	0.00000000	0
1693239300000	0.00803000	0.00803000	0.00803000	0.00803000	6521.33000000	1693239599999	52.36627990	3	0.00000000	0.00000000	0
1693239600000	0.00803000	0.00803000	0.00803000	0.00803000	0.00000000	1693239899999	0.00000000	0	0.00000000	0.00000000	0
1693239900000	0.00803000	0.00803000	0.00803000	0.00803000	0.00000000	1693240199999	0.00000000	0	0.00000000	0.00000000	0
1693240200000	0.00802000	0.00802000	0.00801000	0.00801000	9016.79000000	1693240499999	72.24941440	4	0.00000000	0.00000000	0
1693240500000	0.00801000	0.00801000	0.00801000	0.00801000	0.00000000	1693240799999	0.00000000	0	0.00000000	0.00000000	0
1693240800000	0.00801000	0.00801000	0.00801000	0.00801000	0.00000000	1693241099999	0.00000000	0	0.00000000	0.00000000	0
1693241100000	0.00801000	0.00801000	0.00801000	0.00801000	0.00000000	1693241399999	0.00000000	0	0.00000000	0.00000000	0
1693241400000	0.00801000	0.00801000	0.00801000	0.00801000	0.00000000	1693241699999	0.00000000	0	0.00000000	0.00000000	0
1693241700000	0.00801000	0.00801000	0.00801000	0.00801000	1735.49000000	1693241999999	13.90127490	1	0.00000000	0.00000000	0
1693242000000	0.00801000	0.00801000	0.00801000	0.00801000	0.00000000	1693242299999	0.00000000	0	0.00000000	0.00000000	0
1693242300000	0.00801000	0.00801000	0.00801000	0.00801000	0.00000000	1693242599999	0.00000000	0	0.00000000	0.00000000	0
1693242600000	0.00801000	0.00801000	0.00801000	0.00801000	0.00000000	1693242899999	0.00000000	0	0.00000000	0.00000000	0
1693242900000	0.00802000	0.00802000	0.00800000	0.00801000	32910.24000000	1693243199999	263.63670950	8	0.00000000	0.00000000	0
1693243200000	0.00801000	0.00801000	0.00801000	0.00801000	0.00000000	1693243499999	0.00000000	0	0.00000000	0.00000000	0
1693243500000	0.00802000	0.00802000	0.00802000	0.00802000	5244.71000000	1693243799999	42.06257420	2	5244.71000000	42.06257420	0
1693243800000	0.00802000	0.00802000	0.00802000	0.00802000	0.00000000	1693244099999	0.00000000	0	0.00000000	0.00000000	0
1693244100000	0.00803000	0.00804000	0.00803000	0.00804000	10270.35000000	1693244399999	82.56070810	4	10270.35000000	82.56070810	0
1693244400000	0.00804000	0.00804000	0.00804000	0.00804000	0.00000000	1693244699999	0.00000000	0	0.00000000	0.00000000	0
1693244700000	0.00804000	0.00804000	0.00804000	0.00804000	0.00000000	1693244999999	0.00000000	0	0.00000000	0.00000000	0
1693245000000	0.00804000	0.00804000	0.00804000	0.00804000	0.00000000	1693245299999	0.00000000	0	0.00000000	0.00000000	0
1693245300000	0.00804000	0.00804000	0.00804000	0.00804000	0.00000000	1693245599999	0.00000000	0	0.00000000	0.00000000	0
1693245600000	0.00804000	0.00804000	0.00804000	0.00804000	0.00000000	1693245899999	0.00000000	0	0.00000000	0.00000000	0
1693245900000	0.00803000	0.00803000	0.00803000	0.00803000	5231.68000000	1693246199999	42.01039040	2	0.00000000	0.00000000	0
1693246200000	0.00803000	0.00803000	0.00803000	0.00803000	0.00000000	1693246499999	0.00000000	0	0.00000000	0.00000000	0
1693246500000	0.00804000	0.00804000	0.00803000	0.00804000	5213.54000000	1693246799999	41.89820490	5	3347.87000000	26.91687480	0
1693246800000	0.00804000	0.00804000	0.00804000	0.00804000	0.00000000	1693247099999	0.00000000	0	0.00000000	0.00000000	0
1693247100000	0.00804000	0.00804000	0.00804000	0.00804000	0.00000000	1693247399999	0.00000000	0	0.00000000	0.00000000	0
1693247400000	0.00804000	0.00804000	0.00804000	0.00804000	0.00000000	1693247699999	0.00000000	0	0.00000000	0.00000000	0
1693247700000	0.00804000	0.00804000	0.00804000	0.00804000	0.00000000	1693247999999	0.00000000	0	0.00000000	0.00000000	0
1693248000000	0.00804000	0.00804000	0.00804000	0.00804000	0.00000000	1693248299999	0.00000000	0	0.00000000	0.00000000	0
1693248300000	0.00804000	0.00804000	0.00804000	0.00804000	0.00000000	1693248599999	0.00000000	0	0.00000000	0.00000000	0
1693248600000	0.00804000	0.00804000	0.00804000	0.00804000	0.00000000	1693248899999	0.00000000	0	0.00000000	0.00000000	0
1693248900000	0.00804000	0.00804000	0.00804000	0.00804000	0.00000000	1693249199999	0.00000000	0	0.00000000	0.00000000	0
1693249200000	0.00804000	0.00804000	0.00804000	0.00804000	0.00000000	1693249499999	0.00000000	0	0.00000000	0.00000000	0
1693249500000	0.00804000	0.00804000	0.00804000	0.00804000	0.00000000	1693249799999	0.00000000	0	0.00000000	0.00000000	0
1693249800000	0.00804000	0.00804000	0.00804000	0.00804000	0.00000000	1693250099999	0.00000000	0	0.00000000	0.00000000	0
1693250100000	0.00804000	0.00804000	0.00804000	0.00804000	0.00000000	1693250399999	0.00000000	0	0.00000000	0.00000000	0
1693250400000	0.00803000	0.00803000	0.00803000	0.00803000	6737.59000000	1693250699999	54.10284770	3	0.00000000	0.00000000	0
1693250700000	0.00801000	0.00801000	0.00801000	0.00801000	10000.00000000	1693250999999	80.10000000	4	0.00000000	0.00000000	0
1693251000000	0.00801000	0.00801000	0.00801000	0.00801000	0.00000000	1693251299999	0.00000000	0	0.00000000	0.00000000	0
1693251300000	0.00801000	0.00801000	0.00801000	0.00801000	0.00000000	1693251599999	0.00000000	0	0.00000000	0.00000000	0
1693251600000	0.00802000	0.00803000	0.00802000	0.00802000	3524.78000000	1693251899999	28.27421870	3	3524.78000000	28.27421870	0
1693251900000	0.00803000	0.00803000	0.00803000	0.00803000	2544.04000000	1693252199999	20.42864120	3	2544.04000000	20.42864120	0
1693252200000	0.00803000	0.00803000	0.00803000	0.00803000	0.00000000	1693252499999	0.00000000	0	0.00000000	0.00000000	0
1693252500000	0.00803000	0.00803000	0.00803000	0.00803000	0.00000000	1693252799999	0.00000000	0	0.00000000	0.00000000	0
1693252800000	0.00803000	0.00803000	0.00803000	0.00803000	0.00000000	1693253099999	0.00000000	0	0.00000000	0.00000000	0
1693253100000	0.00803000	0.00803000	0.00803000	0.00803000	0.00000000	1693253399999	0.00000000	0	0.00000000	0.00000000	0
1693253400000	0.00801000	0.00801000	0.00801000	0.00801000	3452.27000000	1693253699999	27.65268270	3	0.00000000	0.00000000	0
1693253700000	0.00801000	0.00801000	0.00801000	0.00801000	0.00000000	1693253999999	0.00000000	0	0.00000000	0.00000000	0
1693254000000	0.00801000	0.00801000	0.00801000	0.00801000	0.00000000	1693254299999	0.00000000	0	0.00000000	0.00000000	0
1693254300000	0.00801000	0.00801000	0.00801000	0.00801000	0.00000000	1693254599999	0.00000000	0	0.00000000	0.00000000	0
1693254600000	0.00801000	0.00801000	0.00801000	0.00801000	0.00000000	1693254899999	0.00000000	0	0.00000000	0.00000000	0
1693254900000	0.00801000	0.00801000	0.00801000	0.00801000	0.00000000	1693255199999	0.00000000	0	0.00000000	0.00000000	0
1693255200000	0.00801000	0.00801000	0.00801000	0.00801000	0.00000000	1693255499999	0.00000000	0	0.00000000	0.00000000	0
1693255500000	0.00801000	0.00801000	0.00801000	0.00801000	52172.33000000	1693255799999	417.90036330	5	0.00000000	0.00000000	0
1693255800000	0.00800000	0.00800000	0.00800000	0.00800000	5246.60000000	1693256099999	41.97280000	2	0.00000000	0.00000000	0
1693256100000	0.00800000	0.00800000	0.00800000	0.00800000	0.00000000	1693256399999	0.00000000	0	0.00000000	0.00000000	0
1693256400000	0.00800000	0.00800000	0.00800000	0.00800000	0.00000000	1693256699999	0.00000000	0	0.00000000	0.00000000	0
1693256700000	0.00800000	0.00800000	0.00800000	0.00800000	0.00000000	1693256999999	0.00000000	0	0.00000000	0.00000000	0
1693257000000	0.00800000	0.00800000	0.00800000	0.00800000	0.00000000	1693257299999	0.00000000	0	0.00000000	0.00000000	0
1693257300000	0.00800000	0.00800000	0.00800000	0.00800000	0.00000000	1693257599999	0.00000000	0	0.00000000	0.00000000	0
1693257600000	0.00800000	0.00800000	0.00800000	0.00800000	0.00000000	1693257899999	0.00000000	0	0.00000000	0.00000000	0
1693257900000	0.00800000	0.00800000	0.00800000	0.00800000	0.00000000	1693258199999	0.00000000	0	0.00000000	0.00000000	0
1693258200000	0.00800000	0.00800000	0.00800000	0.00800000	0.00000000	1693258499999	0.00000000	0	0.00000000	0.00000000	0
1693258500000	0.00800000	0.00800000	0.00800000	0.00800000	0.00000000	1693258799999	0.00000000	0	0.00000000	0.00000000	0
1693258800000	0.00799000	0.00800000	0.00798000	0.00798000	5038.99000000	1693259099999	40.26846700	4	1463.85000000	11.71080000	0
1693259100000	0.00799000	0.00799000	0.00799000	0.00799000	3745.32000000	1693259399999	29.92510680	1	0.00000000	0.00000000	0
1693259400000	0.00798000	0.00798000	0.00797000	0.00797000	19827.42000000	1693259699999	158.09734110	6	0.00000000	0.00000000	0
1693259700000	0.00799000	0.00799000	0.00799000	0.00799000	2385.12000000	1693259999999	19.05710880	2	2385.12000000	19.05710880	0
1693260000000	0.00799000	0.00799000	0.00799000	0.00799000	0.00000000	1693260299999	0.00000000	0	0.00000000	0.00000000	0
1693260300000	0.00799000	0.00799000	0.00799000	0.00799000	0.00000000	1693260599999	0.00000000	0	0.00000000	0.00000000	0
1693260600000	0.00799000	0.00799000	0.00799000	0.00799000	0.00000000	1693260899999	0.00000000	0	0.00000000	0.00000000	0
1693260900000	0.00799000	0.00799000	0.00799000	0.00799000	0.00000000	1693261199999	0.00000000	0	0.00000000	0.00000000	0
1693261200000	0.00799000	0.00799000	0.00799000	0.00799000	1575.74000000	1693261499999	12.59016260	2	1575.74000000	12.59016260	0
1693261500000	0.00799000	0.00799000	0.00799000	0.00799000	0.00000000	1693261799999	0.00000000	0	0.00000000	0.00000000	0
1693261800000	0.00800000	0.00800000	0.00800000	0.00800000	11793.60000000	1693262099999	94.34880000	1	11793.60000000	94.34880000	0
1693262100000	0.00800000	0.00800000	0.00800000	0.00800000	0.00000000	1693262399999	0.00000000	0	0.00000000	0.00000000	0
1693262400000	0.00800000	0.00800000	0.00800000	0.00800000	3698.48000000	1693262699999	29.58784000	1	0.00000000	0.00000000	0
1693262700000	0.00800000	0.00800000	0.00800000	0.00800000	0.00000000	1693262999999	0.00000000	0	0.00000000	0.00000000	0
1693263000000	0.00801000	0.00801000	0.00801000	0.00801000	2797.58000000	1693263299999	22.40861580	2	2797.58000000	22.40861580	0
1693263300000	0.00801000	0.00801000	0.00801000	0.00801000	0.00000000	1693263599999	0.00000000	0	0.00000000	0.00000000	0
1693263600000	0.00800000	0.00800000	0.00799000	0.00799000	50910.63000000	1693263899999	407.09323550	3	0.00000000	0.00000000	0
1693263900000	0.00799000	0.00799000	0.00799000	0.00799000	0.00000000	1693264199999	0.00000000	0	0.00000000	0.00000000	0
1693264200000	0.00799000	0.00799000	0.00799000	0.00799000	0.00000000	1693264499999	0.00000000	0	0.00000000	0.00000000	0
1693264500000	0.00801000	0.00801000	0.00801000	0.00801000	27971.01000000	1693264799999	224.04779010	3	27971.01000000	224.04779010	0
1693264800000	0.00801000	0.00801000	0.00801000	0.00801000	0.00000000	1693265099999	0.00000000	0	0.00000000	0.00000000	0
1693265100000	0.00801000	0.00801000	0.00801000	0.00801000	87382.26000000	1693265399999	699.93190260	6	87382.26000000	699.93190260	0
1693265400000	0.00800000	0.00800000	0.00800000	0.00800000	35428.66000000	1693265699999	283.42928000	4	0.00000000	0.00000000	0
1693265700000	0.00800000	0.00800000	0.00800000	0.00800000	0.00000000	1693265999999	0.00000000	0	0.00000000	0.00000000	0
1693266000000	0.00800000	0.00800000	0.00800000	0.00800000	0.00000000	1693266299999	0.00000000	0	0.00000000	0.00000000	0
1693266300000	0.00800000	0.00800000	0.00800000	0.00800000	0.00000000	1693266599999	0.00000000	0	0.00000000	0.00000000	0
1693266600000	0.00800000	0.00800000	0.00800000	0.00800000	0.00000000	1693266899999	0.00000000	0	0.00000000	0.00000000	0
1693266900000	0.00800000	0.00800000	0.00800000	0.00800000	0.00000000	1693267199999	0.00000000	0	0.00000000	0.00000000	0
