# Supplementary material for: Evaluating machine learning models for predictive accuracy in cryptocurrency price forecasting
Source: PeerJ Comput Sci. 2025 Feb 21;11:e2626. doi: 10.7717/peerj-cs.2626 (PMC12571449; doi:10.7717/peerj-cs.2626)
Supplement: Supplemental Information 1 [file peerj-cs-11-2626-s001.zip › Datasets/SANTOSBUSD-12h-2023-08-29.csv]

1693267200000	2.99900000	3.05700000	2.97100000	3.02000000	25621.12000000	1693310399999	77288.21619000	615	12515.09000000	37739.45410000	0
1693310400000	3.03300000	3.07500000	2.98100000	3.03000000	39836.47000000	1693353599999	120986.67819000	938	18953.03000000	57621.96960000	0
