# Supplementary material for: Evaluating machine learning models for predictive accuracy in cryptocurrency price forecasting
Source: PeerJ Comput Sci. 2025 Feb 21;11:e2626. doi: 10.7717/peerj-cs.2626 (PMC12571449; doi:10.7717/peerj-cs.2626)
Supplement: Supplemental Information 1 [file peerj-cs-11-2626-s001.zip › Datasets/SANTOSBUSD-1d-2023-08-28.csv]

1693180800000	3.02200000	3.04700000	2.96100000	2.99400000	27895.01000000	1693267199999	83489.60116000	603	15489.02000000	46386.10642000	0
