# Supplementary material for: Evaluating machine learning models for predictive accuracy in cryptocurrency price forecasting
Source: PeerJ Comput Sci. 2025 Feb 21;11:e2626. doi: 10.7717/peerj-cs.2626 (PMC12571449; doi:10.7717/peerj-cs.2626)
Supplement: Supplemental Information 1 [file peerj-cs-11-2626-s001.zip › Datasets/SANTOSBUSD-1mo-2023-03.csv]

1677628800000	4.87100000	5.41800000	3.77200000	4.38700000	9140338.39000000	1680307199999	42344036.84358000	219954	4121678.40000000	19105158.14992000	0
