# Supplementary material for: Evaluating machine learning models for predictive accuracy in cryptocurrency price forecasting
Source: PeerJ Comput Sci. 2025 Feb 21;11:e2626. doi: 10.7717/peerj-cs.2626 (PMC12571449; doi:10.7717/peerj-cs.2626)
Supplement: Supplemental Information 1 [file peerj-cs-11-2626-s001.zip › Datasets/SANTOSBUSD-1mo-2023-07.csv]

1688169600000	3.05000000	3.42100000	2.96600000	3.22000000	2962646.47000000	1690847999999	9297798.94365000	70233	1351428.90000000	4246076.58319000	0
