# Supplementary material for: Evaluating machine learning models for predictive accuracy in cryptocurrency price forecasting
Source: PeerJ Comput Sci. 2025 Feb 21;11:e2626. doi: 10.7717/peerj-cs.2626 (PMC12571449; doi:10.7717/peerj-cs.2626)
Supplement: Supplemental Information 1 [file peerj-cs-11-2626-s001.zip › Datasets/SANTOSBUSD-1mo-2023-08.csv]

1690848000000	3.21700000	3.76400000	2.70000000	2.96600000	3762470.79000000	1693526399999	12163589.44569000	73678	1763620.83000000	5717261.33946000	0
