# Supplementary material for: Evaluating machine learning models for predictive accuracy in cryptocurrency price forecasting
Source: PeerJ Comput Sci. 2025 Feb 21;11:e2626. doi: 10.7717/peerj-cs.2626 (PMC12571449; doi:10.7717/peerj-cs.2626)
Supplement: Supplemental Information 1 [file peerj-cs-11-2626-s001.zip › Datasets/SANTOSBUSD-1mo-2023-11.csv]

1698796800000	2.83600000	2.99000000	2.79300000	2.91700000	131758.49000000	1698987599999	378871.58941000	2299	55972.80000000	161411.28734000	0
