# Supplementary material for: Evaluating machine learning models for predictive accuracy in cryptocurrency price forecasting
Source: PeerJ Comput Sci. 2025 Feb 21;11:e2626. doi: 10.7717/peerj-cs.2626 (PMC12571449; doi:10.7717/peerj-cs.2626)
Supplement: Supplemental Information 1 [file peerj-cs-11-2626-s001.zip › Datasets/SANTOSBUSD-1w-2023-02.csv]

1675641600000	5.69900000	7.56200000	5.66000000	5.81800000	5707397.92000000	1676246399999	38102844.61167000	160734	2784215.54000000	18609661.09113000	0
1676246400000	5.83200000	6.27100000	5.59400000	5.92500000	1182229.13000000	1676851199999	7019675.30659000	39180	559954.33000000	3324972.59801000	0
1676851200000	5.93100000	6.25000000	5.31400000	5.40200000	2170306.83000000	1677455999999	12491900.58430000	61788	995168.61000000	5730493.27611000	0
1677456000000	5.39600000	5.47700000	4.51100000	4.55100000	1077532.61000000	1678060799999	5364753.00602000	32875	501775.21000000	2505372.87584000	0
