# Supplementary material for: Evaluating machine learning models for predictive accuracy in cryptocurrency price forecasting
Source: PeerJ Comput Sci. 2025 Feb 21;11:e2626. doi: 10.7717/peerj-cs.2626 (PMC12571449; doi:10.7717/peerj-cs.2626)
Supplement: Supplemental Information 1 [file peerj-cs-11-2626-s001.zip › Datasets/SANTOSBUSD-1w-2023-09.csv]

1693785600000	2.95200000	3.03300000	2.87300000	2.96300000	351845.88000000	1694390399999	1036326.59075000	7245	164040.34000000	484243.54954000	0
1694390400000	2.96900000	2.98600000	2.78000000	2.87000000	222073.85000000	1694995199999	642282.68490000	4437	96005.89000000	277845.45581000	0
1694995200000	2.87400000	2.88500000	2.78300000	2.78300000	141186.36000000	1695599999999	400739.53074000	2466	58712.86000000	166790.20111000	0
1695600000000	2.78400000	2.99400000	2.76300000	2.86800000	171425.05000000	1696204799999	485176.53618000	3370	87110.35000000	246792.25009000	0
