# Supplementary material for: Evaluating machine learning models for predictive accuracy in cryptocurrency price forecasting
Source: PeerJ Comput Sci. 2025 Feb 21;11:e2626. doi: 10.7717/peerj-cs.2626 (PMC12571449; doi:10.7717/peerj-cs.2626)
Supplement: Supplemental Information 1 [file peerj-cs-11-2626-s001.zip › Datasets/SANTOSBUSD-30m-2023-08-28.csv]

1693180800000	3.02200000	3.02700000	3.01800000	3.01800000	108.03000000	1693182599999	326.57342000	7	70.08000000	212.03070000	0
1693182600000	3.01100000	3.01200000	3.01100000	3.01200000	13.28000000	1693184399999	39.99455000	2	13.28000000	39.99455000	0
1693184400000	3.00900000	3.01100000	3.00700000	3.01100000	58.05000000	1693186199999	174.63810000	7	10.08000000	30.32775000	0
1693186200000	3.01300000	3.01300000	3.00000000	3.00000000	56.06000000	1693187999999	168.41157000	8	13.12000000	39.49192000	0
1693188000000	3.00000000	3.00000000	3.00000000	3.00000000	0.00000000	1693189799999	0.00000000	0	0.00000000	0.00000000	0
1693189800000	3.00000000	3.00000000	3.00000000	3.00000000	0.00000000	1693191599999	0.00000000	0	0.00000000	0.00000000	0
1693191600000	2.98900000	2.99500000	2.98800000	2.99400000	91.26000000	1693193399999	273.25724000	8	4.84000000	14.48612000	0
1693193400000	2.99100000	2.99400000	2.99000000	2.99000000	1823.17000000	1693195199999	5457.82096000	30	198.27000000	593.37545000	0
1693195200000	2.99000000	3.00100000	2.98200000	3.00100000	1382.63000000	1693196999999	4131.98112000	24	13.47000000	40.41861000	0
1693197000000	3.00100000	3.01200000	3.00100000	3.00800000	13.22000000	1693198799999	39.77950000	4	8.40000000	25.28094000	0
1693198800000	3.00100000	3.04700000	2.99700000	3.03300000	797.39000000	1693200599999	2402.77397000	33	495.17000000	1494.52216000	0
1693200600000	3.03100000	3.03100000	2.98700000	2.99600000	572.39000000	1693202399999	1717.43653000	31	92.70000000	277.59413000	0
1693202400000	2.99500000	2.99500000	2.98400000	2.98400000	68.44000000	1693204199999	204.58494000	7	10.77000000	32.25615000	0
1693204200000	2.98500000	2.99300000	2.98500000	2.99000000	3483.79000000	1693205999999	10413.51090000	22	3198.30000000	9559.70389000	0
1693206000000	2.99000000	2.99000000	2.98400000	2.98400000	190.51000000	1693207799999	569.62484000	5	66.56000000	199.01440000	0
1693207800000	2.98800000	2.98800000	2.98600000	2.98600000	59.53000000	1693209599999	177.80382000	6	0.00000000	0.00000000	0
1693209600000	2.98000000	2.98000000	2.97800000	2.97800000	98.44000000	1693211399999	293.23525000	4	25.09000000	74.74311000	0
1693211400000	2.97600000	2.97600000	2.96100000	2.97300000	703.11000000	1693213199999	2087.32271000	23	156.38000000	464.84142000	0
1693213200000	2.97400000	3.00300000	2.97400000	2.99100000	1244.91000000	1693214999999	3724.98288000	39	996.45000000	2980.65934000	0
1693215000000	2.98900000	2.98900000	2.97300000	2.97300000	914.07000000	1693216799999	2719.85340000	19	24.94000000	74.39756000	0
1693216800000	2.97900000	2.98400000	2.97900000	2.97900000	931.61000000	1693218599999	2776.16357000	11	806.91000000	2404.68227000	0
1693218600000	2.97900000	2.98600000	2.97400000	2.97900000	1844.15000000	1693220399999	5495.43586000	31	928.66000000	2769.38240000	0
1693220400000	2.98200000	3.00000000	2.97700000	3.00000000	686.87000000	1693222199999	2047.64611000	17	181.50000000	541.72190000	0
1693222200000	3.00000000	3.00000000	2.99600000	3.00000000	712.82000000	1693223999999	2138.28438000	8	624.82000000	1874.46000000	0
1693224000000	3.00300000	3.01600000	3.00300000	3.01600000	103.28000000	1693225799999	310.47526000	7	49.72000000	149.39528000	0
1693225800000	3.01200000	3.01200000	3.00000000	3.00300000	266.03000000	1693227599999	799.94069000	10	156.61000000	471.54827000	0
1693227600000	3.00300000	3.00800000	3.00300000	3.00800000	164.64000000	1693229399999	494.45518000	3	161.26000000	484.28814000	0
1693229400000	3.00600000	3.02000000	3.00600000	3.02000000	58.61000000	1693231199999	176.64969000	4	26.31000000	79.42989000	0
1693231200000	3.01200000	3.02000000	3.00400000	3.02000000	107.41000000	1693232999999	323.05776000	4	69.31000000	208.26136000	0
1693233000000	3.01200000	3.01200000	3.01200000	3.01200000	74.90000000	1693234799999	225.59880000	3	40.99000000	123.46188000	0
1693234800000	3.01200000	3.01200000	3.01200000	3.01200000	0.00000000	1693236599999	0.00000000	0	0.00000000	0.00000000	0
1693236600000	3.01400000	3.01600000	3.00300000	3.00300000	332.29000000	1693238399999	999.42381000	12	49.82000000	150.22718000	0
1693238400000	3.00500000	3.00800000	3.00500000	3.00700000	140.69000000	1693240199999	422.83180000	7	4.91000000	14.76928000	0
1693240200000	3.01000000	3.01400000	3.00800000	3.00800000	442.67000000	1693241999999	1333.10666000	16	290.03000000	873.70261000	0
1693242000000	3.01300000	3.02000000	3.01200000	3.01200000	575.89000000	1693243799999	1736.38893000	13	570.98000000	1721.60001000	0
1693243800000	3.01100000	3.01100000	3.00400000	3.00500000	1405.88000000	1693245599999	4226.65819000	16	132.25000000	397.67575000	0
1693245600000	2.99800000	2.99800000	2.99300000	2.99700000	1181.07000000	1693247399999	3539.00733000	20	388.75000000	1164.59126000	0
1693247400000	2.99700000	2.99700000	2.99300000	2.99300000	29.99000000	1693249199999	89.77983000	2	0.00000000	0.00000000	0
1693249200000	2.99300000	3.01600000	2.97500000	2.97500000	1748.26000000	1693250999999	5247.45230000	45	1183.00000000	3558.13641000	0
1693251000000	2.98100000	2.99200000	2.97900000	2.99200000	728.40000000	1693252799999	2172.99231000	16	251.62000000	751.96140000	0
1693252800000	2.99400000	2.99500000	2.98400000	2.99100000	135.63000000	1693254599999	405.55979000	8	83.35000000	249.52417000	0
1693254600000	2.99100000	2.99200000	2.98500000	2.98500000	374.28000000	1693256399999	1119.54535000	4	333.92000000	999.00073000	0
1693256400000	2.98500000	2.99700000	2.98500000	2.99600000	897.49000000	1693258199999	2684.88630000	25	730.12000000	2184.61200000	0
1693258200000	2.99800000	2.99800000	2.98600000	2.98600000	175.67000000	1693259999999	524.86777000	7	11.44000000	34.23316000	0
1693260000000	2.99100000	2.99400000	2.99000000	2.99400000	776.99000000	1693261799999	2326.24520000	9	697.65000000	2088.75204000	0
1693261800000	2.99200000	2.99400000	2.98800000	2.98800000	911.27000000	1693263599999	2728.21027000	5	907.25000000	2716.19851000	0
1693263600000	2.99200000	2.99400000	2.99200000	2.99400000	1319.73000000	1693265399999	3951.26358000	17	1319.73000000	3951.26358000	0
1693265400000	2.99400000	2.99400000	2.99400000	2.99400000	90.21000000	1693267199999	270.08874000	4	90.21000000	270.08874000	0
