# Supplementary material for: Evaluating machine learning models for predictive accuracy in cryptocurrency price forecasting
Source: PeerJ Comput Sci. 2025 Feb 21;11:e2626. doi: 10.7717/peerj-cs.2626 (PMC12571449; doi:10.7717/peerj-cs.2626)
Supplement: Supplemental Information 1 [file peerj-cs-11-2626-s001.zip › Datasets/SANTOSBUSD-3m-2023-08-29.csv]

1693267200000	2.99400000	2.99400000	2.99400000	2.99400000	0.00000000	1693267379999	0.00000000	0	0.00000000	0.00000000	0
1693267380000	2.99400000	2.99400000	2.99400000	2.99400000	0.00000000	1693267559999	0.00000000	0	0.00000000	0.00000000	0
1693267560000	2.99400000	2.99400000	2.99400000	2.99400000	0.00000000	1693267739999	0.00000000	0	0.00000000	0.00000000	0
1693267740000	2.99400000	2.99400000	2.99400000	2.99400000	0.00000000	1693267919999	0.00000000	0	0.00000000	0.00000000	0
1693267920000	2.99400000	2.99400000	2.99400000	2.99400000	0.00000000	1693268099999	0.00000000	0	0.00000000	0.00000000	0
1693268100000	2.99400000	2.99400000	2.99400000	2.99400000	0.00000000	1693268279999	0.00000000	0	0.00000000	0.00000000	0
1693268280000	2.99400000	2.99400000	2.99400000	2.99400000	0.00000000	1693268459999	0.00000000	0	0.00000000	0.00000000	0
1693268460000	2.99400000	2.99400000	2.99400000	2.99400000	0.00000000	1693268639999	0.00000000	0	0.00000000	0.00000000	0
1693268640000	2.99400000	2.99400000	2.99400000	2.99400000	0.00000000	1693268819999	0.00000000	0	0.00000000	0.00000000	0
1693268820000	2.99400000	2.99400000	2.99400000	2.99400000	0.00000000	1693268999999	0.00000000	0	0.00000000	0.00000000	0
1693269000000	2.99900000	2.99900000	2.99900000	2.99900000	73.69000000	1693269179999	220.99631000	3	73.69000000	220.99631000	0
1693269180000	2.99900000	2.99900000	2.99900000	2.99900000	0.00000000	1693269359999	0.00000000	0	0.00000000	0.00000000	0
1693269360000	2.99900000	2.99900000	2.99900000	2.99900000	0.00000000	1693269539999	0.00000000	0	0.00000000	0.00000000	0
1693269540000	2.99900000	2.99900000	2.99900000	2.99900000	0.00000000	1693269719999	0.00000000	0	0.00000000	0.00000000	0
1693269720000	2.99900000	2.99900000	2.99900000	2.99900000	0.00000000	1693269899999	0.00000000	0	0.00000000	0.00000000	0
1693269900000	2.99900000	2.99900000	2.99900000	2.99900000	0.00000000	1693270079999	0.00000000	0	0.00000000	0.00000000	0
1693270080000	2.99900000	2.99900000	2.99900000	2.99900000	0.00000000	1693270259999	0.00000000	0	0.00000000	0.00000000	0
1693270260000	2.99900000	2.99900000	2.99900000	2.99900000	0.00000000	1693270439999	0.00000000	0	0.00000000	0.00000000	0
1693270440000	2.99900000	2.99900000	2.99900000	2.99900000	0.00000000	1693270619999	0.00000000	0	0.00000000	0.00000000	0
1693270620000	2.99900000	2.99900000	2.99900000	2.99900000	0.00000000	1693270799999	0.00000000	0	0.00000000	0.00000000	0
1693270800000	2.99900000	2.99900000	2.99900000	2.99900000	0.00000000	1693270979999	0.00000000	0	0.00000000	0.00000000	0
1693270980000	2.99900000	2.99900000	2.99900000	2.99900000	0.00000000	1693271159999	0.00000000	0	0.00000000	0.00000000	0
1693271160000	2.99900000	2.99900000	2.99900000	2.99900000	0.00000000	1693271339999	0.00000000	0	0.00000000	0.00000000	0
1693271340000	3.00500000	3.00500000	3.00500000	3.00500000	5.31000000	1693271519999	15.95655000	1	0.00000000	0.00000000	0
1693271520000	3.00500000	3.00500000	3.00500000	3.00500000	0.00000000	1693271699999	0.00000000	0	0.00000000	0.00000000	0
1693271700000	3.01200000	3.01200000	3.01200000	3.01200000	54.60000000	1693271879999	164.45520000	2	54.60000000	164.45520000	0
1693271880000	3.01200000	3.01200000	3.01200000	3.01200000	0.00000000	1693272059999	0.00000000	0	0.00000000	0.00000000	0
1693272060000	3.01200000	3.01200000	3.01200000	3.01200000	0.00000000	1693272239999	0.00000000	0	0.00000000	0.00000000	0
1693272240000	3.01300000	3.01300000	3.01300000	3.01300000	5.31000000	1693272419999	15.99903000	1	5.31000000	15.99903000	0
1693272420000	3.01300000	3.01300000	3.01300000	3.01300000	11.54000000	1693272599999	34.77002000	1	0.00000000	0.00000000	0
1693272600000	3.01000000	3.01000000	3.00800000	3.00800000	160.70000000	1693272779999	483.45182000	3	0.00000000	0.00000000	0
1693272780000	3.00800000	3.00800000	3.00800000	3.00800000	0.00000000	1693272959999	0.00000000	0	0.00000000	0.00000000	0
1693272960000	3.00800000	3.00800000	3.00800000	3.00800000	0.00000000	1693273139999	0.00000000	0	0.00000000	0.00000000	0
1693273140000	3.00800000	3.00800000	3.00800000	3.00800000	0.00000000	1693273319999	0.00000000	0	0.00000000	0.00000000	0
1693273320000	3.00800000	3.00800000	3.00800000	3.00800000	0.00000000	1693273499999	0.00000000	0	0.00000000	0.00000000	0
1693273500000	3.00800000	3.00800000	3.00800000	3.00800000	0.00000000	1693273679999	0.00000000	0	0.00000000	0.00000000	0
1693273680000	3.00900000	3.00900000	3.00400000	3.00400000	23.35000000	1693273859999	70.16380000	2	4.08000000	12.27672000	0
1693273860000	3.00400000	3.00400000	3.00400000	3.00400000	0.00000000	1693274039999	0.00000000	0	0.00000000	0.00000000	0
1693274040000	3.00400000	3.00400000	3.00400000	3.00400000	0.00000000	1693274219999	0.00000000	0	0.00000000	0.00000000	0
1693274220000	3.00400000	3.00400000	3.00400000	3.00400000	0.00000000	1693274399999	0.00000000	0	0.00000000	0.00000000	0
1693274400000	3.00400000	3.00400000	3.00400000	3.00400000	0.00000000	1693274579999	0.00000000	0	0.00000000	0.00000000	0
1693274580000	3.00400000	3.00400000	3.00400000	3.00400000	0.00000000	1693274759999	0.00000000	0	0.00000000	0.00000000	0
1693274760000	3.00400000	3.00400000	3.00400000	3.00400000	0.00000000	1693274939999	0.00000000	0	0.00000000	0.00000000	0
1693274940000	3.00400000	3.00400000	3.00400000	3.00400000	0.00000000	1693275119999	0.00000000	0	0.00000000	0.00000000	0
1693275120000	3.00400000	3.00400000	3.00400000	3.00400000	0.00000000	1693275299999	0.00000000	0	0.00000000	0.00000000	0
1693275300000	3.00400000	3.00400000	3.00400000	3.00400000	0.00000000	1693275479999	0.00000000	0	0.00000000	0.00000000	0
1693275480000	3.00400000	3.00400000	3.00400000	3.00400000	0.00000000	1693275659999	0.00000000	0	0.00000000	0.00000000	0
1693275660000	3.00400000	3.00400000	3.00400000	3.00400000	0.00000000	1693275839999	0.00000000	0	0.00000000	0.00000000	0
1693275840000	3.00400000	3.00400000	3.00400000	3.00400000	0.00000000	1693276019999	0.00000000	0	0.00000000	0.00000000	0
1693276020000	3.00400000	3.00400000	3.00400000	3.00400000	0.00000000	1693276199999	0.00000000	0	0.00000000	0.00000000	0
1693276200000	2.99300000	2.99300000	2.99300000	2.99300000	79.60000000	1693276379999	238.24280000	4	0.00000000	0.00000000	0
1693276380000	2.99300000	2.99300000	2.99300000	2.99300000	0.00000000	1693276559999	0.00000000	0	0.00000000	0.00000000	0
1693276560000	2.99300000	2.99300000	2.99300000	2.99300000	0.00000000	1693276739999	0.00000000	0	0.00000000	0.00000000	0
1693276740000	2.99300000	2.99300000	2.99300000	2.99300000	0.00000000	1693276919999	0.00000000	0	0.00000000	0.00000000	0
1693276920000	2.99300000	2.99300000	2.99300000	2.99300000	0.00000000	1693277099999	0.00000000	0	0.00000000	0.00000000	0
1693277100000	2.99300000	2.99300000	2.99300000	2.99300000	0.00000000	1693277279999	0.00000000	0	0.00000000	0.00000000	0
1693277280000	2.99300000	2.99300000	2.99300000	2.99300000	0.00000000	1693277459999	0.00000000	0	0.00000000	0.00000000	0
1693277460000	2.99300000	2.99300000	2.99300000	2.99300000	0.00000000	1693277639999	0.00000000	0	0.00000000	0.00000000	0
1693277640000	2.99300000	2.99300000	2.99300000	2.99300000	0.00000000	1693277819999	0.00000000	0	0.00000000	0.00000000	0
1693277820000	2.99300000	2.99300000	2.99300000	2.99300000	0.00000000	1693277999999	0.00000000	0	0.00000000	0.00000000	0
1693278000000	2.99300000	2.99300000	2.99300000	2.99300000	0.00000000	1693278179999	0.00000000	0	0.00000000	0.00000000	0
1693278180000	2.99300000	2.99300000	2.99300000	2.99300000	0.00000000	1693278359999	0.00000000	0	0.00000000	0.00000000	0
1693278360000	2.99300000	2.99300000	2.99300000	2.99300000	0.00000000	1693278539999	0.00000000	0	0.00000000	0.00000000	0
1693278540000	2.99300000	2.99300000	2.99300000	2.99300000	0.00000000	1693278719999	0.00000000	0	0.00000000	0.00000000	0
1693278720000	2.98500000	2.98500000	2.98500000	2.98500000	332.00000000	1693278899999	991.02000000	2	0.00000000	0.00000000	0
1693278900000	2.98500000	2.98500000	2.98500000	2.98500000	0.00000000	1693279079999	0.00000000	0	0.00000000	0.00000000	0
1693279080000	2.98500000	2.98500000	2.98500000	2.98500000	0.00000000	1693279259999	0.00000000	0	0.00000000	0.00000000	0
1693279260000	2.98500000	2.98500000	2.98500000	2.98500000	0.00000000	1693279439999	0.00000000	0	0.00000000	0.00000000	0
1693279440000	2.98500000	2.98500000	2.98500000	2.98500000	0.00000000	1693279619999	0.00000000	0	0.00000000	0.00000000	0
1693279620000	2.98500000	2.98500000	2.98500000	2.98500000	0.00000000	1693279799999	0.00000000	0	0.00000000	0.00000000	0
1693279800000	2.98500000	2.98500000	2.98500000	2.98500000	0.00000000	1693279979999	0.00000000	0	0.00000000	0.00000000	0
1693279980000	2.98600000	2.98600000	2.98600000	2.98600000	259.43000000	1693280159999	774.65798000	5	5.30000000	15.82580000	0
1693280160000	2.98700000	2.99200000	2.98700000	2.99200000	302.96000000	1693280339999	905.35520000	5	302.96000000	905.35520000	0
1693280340000	2.99200000	2.99200000	2.99200000	2.99200000	0.00000000	1693280519999	0.00000000	0	0.00000000	0.00000000	0
1693280520000	2.99000000	3.00500000	2.99000000	3.00500000	947.28000000	1693280699999	2839.52954000	14	947.28000000	2839.52954000	0
1693280700000	3.00500000	3.00500000	3.00500000	3.00500000	0.00000000	1693280879999	0.00000000	0	0.00000000	0.00000000	0
1693280880000	3.00500000	3.00500000	3.00500000	3.00500000	0.00000000	1693281059999	0.00000000	0	0.00000000	0.00000000	0
1693281060000	3.00500000	3.00500000	3.00500000	3.00500000	0.00000000	1693281239999	0.00000000	0	0.00000000	0.00000000	0
1693281240000	3.00500000	3.00500000	3.00500000	3.00500000	0.00000000	1693281419999	0.00000000	0	0.00000000	0.00000000	0
1693281420000	3.00500000	3.00500000	3.00500000	3.00500000	0.00000000	1693281599999	0.00000000	0	0.00000000	0.00000000	0
1693281600000	3.00500000	3.00500000	3.00500000	3.00500000	0.00000000	1693281779999	0.00000000	0	0.00000000	0.00000000	0
1693281780000	3.00500000	3.00500000	3.00500000	3.00500000	0.00000000	1693281959999	0.00000000	0	0.00000000	0.00000000	0
1693281960000	3.00000000	3.00000000	3.00000000	3.00000000	5.32000000	1693282139999	15.96000000	1	0.00000000	0.00000000	0
1693282140000	3.00000000	3.00000000	3.00000000	3.00000000	0.00000000	1693282319999	0.00000000	0	0.00000000	0.00000000	0
1693282320000	3.00000000	3.00000000	3.00000000	3.00000000	0.00000000	1693282499999	0.00000000	0	0.00000000	0.00000000	0
1693282500000	3.00000000	3.00000000	3.00000000	3.00000000	0.00000000	1693282679999	0.00000000	0	0.00000000	0.00000000	0
1693282680000	3.00000000	3.00000000	3.00000000	3.00000000	0.00000000	1693282859999	0.00000000	0	0.00000000	0.00000000	0
1693282860000	3.00000000	3.00000000	3.00000000	3.00000000	0.00000000	1693283039999	0.00000000	0	0.00000000	0.00000000	0
1693283040000	3.00000000	3.00000000	3.00000000	3.00000000	0.00000000	1693283219999	0.00000000	0	0.00000000	0.00000000	0
1693283220000	3.00000000	3.00000000	3.00000000	3.00000000	0.00000000	1693283399999	0.00000000	0	0.00000000	0.00000000	0
1693283400000	2.99700000	2.99700000	2.99700000	2.99700000	5.32000000	1693283579999	15.94404000	1	5.32000000	15.94404000	0
1693283580000	3.01500000	3.01500000	3.01500000	3.01500000	4.08000000	1693283759999	12.30120000	1	4.08000000	12.30120000	0
1693283760000	3.02500000	3.05500000	3.01900000	3.02800000	2062.46000000	1693283939999	6265.93606000	48	1776.99000000	5397.43254000	0
1693283940000	3.03400000	3.03500000	3.03400000	3.03500000	107.70000000	1693284119999	326.80849000	6	0.00000000	0.00000000	0
1693284120000	3.04200000	3.05700000	3.04200000	3.05000000	3779.54000000	1693284299999	11526.90092000	49	387.85000000	1182.28999000	0
1693284300000	3.04800000	3.04800000	3.04100000	3.04100000	315.80000000	1693284479999	962.23699000	11	0.00000000	0.00000000	0
1693284480000	3.03400000	3.03400000	3.02500000	3.02500000	18.55000000	1693284659999	56.23732000	2	0.00000000	0.00000000	0
1693284660000	3.02600000	3.03000000	3.01700000	3.01800000	17.40000000	1693284839999	52.59959000	4	9.28000000	28.04483000	0
1693284840000	3.01800000	3.01800000	3.01800000	3.01800000	0.00000000	1693285019999	0.00000000	0	0.00000000	0.00000000	0
1693285020000	3.01800000	3.01800000	3.01800000	3.01800000	0.00000000	1693285199999	0.00000000	0	0.00000000	0.00000000	0
1693285200000	3.02000000	3.04000000	3.02000000	3.03500000	580.19000000	1693285379999	1755.28088000	17	552.08000000	1669.89351000	0
1693285380000	3.03500000	3.03500000	3.03500000	3.03500000	0.00000000	1693285559999	0.00000000	0	0.00000000	0.00000000	0
1693285560000	3.03500000	3.03500000	3.03500000	3.03500000	0.00000000	1693285739999	0.00000000	0	0.00000000	0.00000000	0
1693285740000	3.02700000	3.04100000	3.02700000	3.04100000	273.91000000	1693285919999	832.06557000	7	273.91000000	832.06557000	0
1693285920000	3.04200000	3.04400000	3.03900000	3.03900000	93.66000000	1693286099999	284.83265000	11	16.12000000	49.06928000	0
1693286100000	3.04700000	3.05000000	3.03800000	3.03800000	200.15000000	1693286279999	609.36093000	7	65.90000000	200.88268000	0
1693286280000	3.03300000	3.03300000	3.03300000	3.03300000	8.69000000	1693286459999	26.35677000	1	0.00000000	0.00000000	0
1693286460000	3.03400000	3.03400000	3.03000000	3.03000000	49.77000000	1693286639999	150.89076000	5	0.00000000	0.00000000	0
1693286640000	3.02800000	3.02800000	3.02800000	3.02800000	59.04000000	1693286819999	178.77312000	1	0.00000000	0.00000000	0
1693286820000	3.02800000	3.02800000	3.02800000	3.02800000	0.00000000	1693286999999	0.00000000	0	0.00000000	0.00000000	0
1693287000000	3.02800000	3.02800000	3.02800000	3.02800000	0.00000000	1693287179999	0.00000000	0	0.00000000	0.00000000	0
1693287180000	3.02800000	3.02800000	3.02800000	3.02800000	0.00000000	1693287359999	0.00000000	0	0.00000000	0.00000000	0
1693287360000	3.03300000	3.03300000	3.03300000	3.03300000	9.21000000	1693287539999	27.93393000	1	0.00000000	0.00000000	0
1693287540000	3.03300000	3.03300000	3.03300000	3.03300000	0.00000000	1693287719999	0.00000000	0	0.00000000	0.00000000	0
1693287720000	3.03300000	3.03300000	3.03300000	3.03300000	0.00000000	1693287899999	0.00000000	0	0.00000000	0.00000000	0
1693287900000	3.03300000	3.03300000	3.03300000	3.03300000	0.00000000	1693288079999	0.00000000	0	0.00000000	0.00000000	0
1693288080000	3.03300000	3.03300000	3.03300000	3.03300000	0.00000000	1693288259999	0.00000000	0	0.00000000	0.00000000	0
1693288260000	3.03300000	3.03300000	3.03300000	3.03300000	0.00000000	1693288439999	0.00000000	0	0.00000000	0.00000000	0
1693288440000	3.03300000	3.03300000	3.03300000	3.03300000	0.00000000	1693288619999	0.00000000	0	0.00000000	0.00000000	0
1693288620000	3.02700000	3.02700000	3.02700000	3.02700000	281.53000000	1693288799999	852.19131000	5	81.49000000	246.67023000	0
1693288800000	3.02700000	3.02700000	3.01800000	3.01800000	343.79000000	1693288979999	1037.94517000	11	21.13000000	63.96051000	0
1693288980000	3.01800000	3.01800000	3.01800000	3.01800000	0.00000000	1693289159999	0.00000000	0	0.00000000	0.00000000	0
1693289160000	3.01800000	3.01800000	3.01800000	3.01800000	0.00000000	1693289339999	0.00000000	0	0.00000000	0.00000000	0
1693289340000	3.01200000	3.01200000	3.01100000	3.01100000	58.87000000	1693289519999	177.29077000	2	0.00000000	0.00000000	0
1693289520000	3.01100000	3.01100000	3.00800000	3.00800000	311.85000000	1693289699999	938.95839000	4	0.00000000	0.00000000	0
1693289700000	3.00500000	3.00500000	3.00000000	3.00000000	1404.02000000	1693289879999	4212.98396000	15	1001.85000000	3005.55000000	0
1693289880000	3.00900000	3.00900000	3.00900000	3.00900000	33.22000000	1693290059999	99.95898000	1	33.22000000	99.95898000	0
1693290060000	3.00800000	3.01000000	3.00800000	3.01000000	52.10000000	1693290239999	156.80223000	4	52.10000000	156.80223000	0
1693290240000	3.01000000	3.01000000	3.01000000	3.01000000	13.09000000	1693290419999	39.40090000	1	13.09000000	39.40090000	0
1693290420000	3.01000000	3.01000000	3.01000000	3.01000000	0.00000000	1693290599999	0.00000000	0	0.00000000	0.00000000	0
1693290600000	3.01000000	3.01000000	3.01000000	3.01000000	0.00000000	1693290779999	0.00000000	0	0.00000000	0.00000000	0
1693290780000	3.01000000	3.01000000	3.01000000	3.01000000	0.00000000	1693290959999	0.00000000	0	0.00000000	0.00000000	0
1693290960000	3.01000000	3.01000000	3.01000000	3.01000000	0.00000000	1693291139999	0.00000000	0	0.00000000	0.00000000	0
1693291140000	3.01000000	3.01000000	3.01000000	3.01000000	0.00000000	1693291319999	0.00000000	0	0.00000000	0.00000000	0
1693291320000	3.01000000	3.01000000	3.01000000	3.01000000	0.00000000	1693291499999	0.00000000	0	0.00000000	0.00000000	0
1693291500000	3.01000000	3.01000000	3.01000000	3.01000000	0.00000000	1693291679999	0.00000000	0	0.00000000	0.00000000	0
1693291680000	3.01000000	3.01000000	3.01000000	3.01000000	0.00000000	1693291859999	0.00000000	0	0.00000000	0.00000000	0
1693291860000	3.01000000	3.01000000	3.01000000	3.01000000	0.00000000	1693292039999	0.00000000	0	0.00000000	0.00000000	0
1693292040000	3.00100000	3.00200000	2.99700000	2.99700000	60.32000000	1693292219999	180.90428000	3	26.96000000	80.92436000	0
1693292220000	2.99700000	2.99700000	2.99700000	2.99700000	0.00000000	1693292399999	0.00000000	0	0.00000000	0.00000000	0
1693292400000	2.99900000	2.99900000	2.99900000	2.99900000	46.00000000	1693292579999	137.95400000	1	46.00000000	137.95400000	0
1693292580000	2.99900000	2.99900000	2.99900000	2.99900000	0.00000000	1693292759999	0.00000000	0	0.00000000	0.00000000	0
1693292760000	2.99900000	2.99900000	2.99900000	2.99900000	0.00000000	1693292939999	0.00000000	0	0.00000000	0.00000000	0
1693292940000	2.99900000	2.99900000	2.99900000	2.99900000	0.00000000	1693293119999	0.00000000	0	0.00000000	0.00000000	0
1693293120000	2.99900000	2.99900000	2.99900000	2.99900000	0.00000000	1693293299999	0.00000000	0	0.00000000	0.00000000	0
1693293300000	2.99900000	2.99900000	2.99900000	2.99900000	0.00000000	1693293479999	0.00000000	0	0.00000000	0.00000000	0
1693293480000	3.00500000	3.00500000	3.00500000	3.00500000	259.43000000	1693293659999	779.58715000	3	259.43000000	779.58715000	0
1693293660000	3.00500000	3.00500000	3.00500000	3.00500000	0.00000000	1693293839999	0.00000000	0	0.00000000	0.00000000	0
1693293840000	3.00500000	3.00500000	3.00500000	3.00500000	0.00000000	1693294019999	0.00000000	0	0.00000000	0.00000000	0
1693294020000	3.00500000	3.00500000	3.00400000	3.00400000	124.81000000	1693294199999	374.95419000	3	0.00000000	0.00000000	0
1693294200000	3.00000000	3.00000000	3.00000000	3.00000000	23.54000000	1693294379999	70.62000000	2	0.00000000	0.00000000	0
1693294380000	3.00000000	3.00000000	3.00000000	3.00000000	0.00000000	1693294559999	0.00000000	0	0.00000000	0.00000000	0
1693294560000	2.99500000	2.99500000	2.99500000	2.99500000	4.06000000	1693294739999	12.15970000	1	0.00000000	0.00000000	0
1693294740000	2.99500000	2.99500000	2.99500000	2.99500000	0.00000000	1693294919999	0.00000000	0	0.00000000	0.00000000	0
1693294920000	2.99500000	2.99500000	2.99500000	2.99500000	0.00000000	1693295099999	0.00000000	0	0.00000000	0.00000000	0
1693295100000	2.99500000	2.99500000	2.99500000	2.99500000	0.00000000	1693295279999	0.00000000	0	0.00000000	0.00000000	0
1693295280000	2.99200000	2.99200000	2.99100000	2.99100000	48.14000000	1693295459999	144.00145000	3	0.00000000	0.00000000	0
1693295460000	2.98700000	2.98700000	2.98700000	2.98700000	133.20000000	1693295639999	397.86840000	4	0.00000000	0.00000000	0
1693295640000	2.98700000	2.98700000	2.98700000	2.98700000	0.00000000	1693295819999	0.00000000	0	0.00000000	0.00000000	0
1693295820000	2.98700000	2.98700000	2.98700000	2.98700000	0.00000000	1693295999999	0.00000000	0	0.00000000	0.00000000	0
1693296000000	2.98500000	2.98500000	2.98500000	2.98500000	0.92000000	1693296179999	2.74620000	1	0.00000000	0.00000000	0
1693296180000	2.98500000	2.98500000	2.98500000	2.98500000	0.00000000	1693296359999	0.00000000	0	0.00000000	0.00000000	0
1693296360000	2.98500000	2.98500000	2.98500000	2.98500000	0.00000000	1693296539999	0.00000000	0	0.00000000	0.00000000	0
1693296540000	2.98500000	2.98500000	2.98500000	2.98500000	0.00000000	1693296719999	0.00000000	0	0.00000000	0.00000000	0
1693296720000	2.97600000	2.97600000	2.97600000	2.97600000	5.02000000	1693296899999	14.93952000	1	0.00000000	0.00000000	0
1693296900000	2.98100000	2.98600000	2.98100000	2.98600000	845.15000000	1693297079999	2520.36998000	11	212.23000000	633.63546000	0
1693297080000	2.98600000	2.98600000	2.98600000	2.98600000	0.00000000	1693297259999	0.00000000	0	0.00000000	0.00000000	0
1693297260000	2.98600000	2.98600000	2.98600000	2.98600000	0.00000000	1693297439999	0.00000000	0	0.00000000	0.00000000	0
1693297440000	2.98600000	2.98600000	2.98600000	2.98600000	0.00000000	1693297619999	0.00000000	0	0.00000000	0.00000000	0
1693297620000	2.98600000	2.98600000	2.98600000	2.98600000	0.00000000	1693297799999	0.00000000	0	0.00000000	0.00000000	0
1693297800000	2.98200000	3.01400000	2.97900000	2.97900000	1788.66000000	1693297979999	5353.39233000	29	1540.92000000	4614.92617000	0
1693297980000	2.97900000	2.97900000	2.97900000	2.97900000	0.00000000	1693298159999	0.00000000	0	0.00000000	0.00000000	0
1693298160000	2.97700000	2.97700000	2.97700000	2.97700000	82.32000000	1693298339999	245.06664000	3	0.00000000	0.00000000	0
1693298340000	2.98200000	2.98300000	2.98200000	2.98300000	5.11000000	1693298519999	15.23864000	2	5.11000000	15.23864000	0
1693298520000	2.97600000	2.97600000	2.97600000	2.97600000	4.59000000	1693298699999	13.65984000	1	0.00000000	0.00000000	0
1693298700000	2.97600000	2.97600000	2.97600000	2.97600000	0.00000000	1693298879999	0.00000000	0	0.00000000	0.00000000	0
1693298880000	2.97600000	2.97600000	2.97600000	2.97600000	0.00000000	1693299059999	0.00000000	0	0.00000000	0.00000000	0
1693299060000	2.97500000	2.97500000	2.97500000	2.97500000	4.12000000	1693299239999	12.25700000	1	0.00000000	0.00000000	0
1693299240000	2.97100000	2.97100000	2.97100000	2.97100000	33.65000000	1693299419999	99.97415000	1	0.00000000	0.00000000	0
1693299420000	2.97100000	2.97100000	2.97100000	2.97100000	0.00000000	1693299599999	0.00000000	0	0.00000000	0.00000000	0
1693299600000	2.97400000	2.97400000	2.97400000	2.97400000	4.59000000	1693299779999	13.65066000	1	4.59000000	13.65066000	0
1693299780000	2.97400000	2.97400000	2.97400000	2.97400000	0.00000000	1693299959999	0.00000000	0	0.00000000	0.00000000	0
1693299960000	2.97400000	2.97400000	2.97400000	2.97400000	0.00000000	1693300139999	0.00000000	0	0.00000000	0.00000000	0
1693300140000	2.97400000	2.97400000	2.97400000	2.97400000	0.00000000	1693300319999	0.00000000	0	0.00000000	0.00000000	0
1693300320000	2.97100000	2.97400000	2.97100000	2.97400000	10.09000000	1693300499999	29.98882000	3	5.38000000	15.99541000	0
1693300500000	2.97400000	2.97400000	2.97400000	2.97400000	0.00000000	1693300679999	0.00000000	0	0.00000000	0.00000000	0
1693300680000	2.97400000	2.97400000	2.97400000	2.97400000	0.00000000	1693300859999	0.00000000	0	0.00000000	0.00000000	0
1693300860000	2.97400000	2.97400000	2.97400000	2.97400000	0.00000000	1693301039999	0.00000000	0	0.00000000	0.00000000	0
1693301040000	2.97400000	2.97400000	2.97400000	2.97400000	0.00000000	1693301219999	0.00000000	0	0.00000000	0.00000000	0
1693301220000	2.97400000	2.97400000	2.97400000	2.97400000	0.00000000	1693301399999	0.00000000	0	0.00000000	0.00000000	0
1693301400000	2.97400000	2.97400000	2.97400000	2.97400000	0.00000000	1693301579999	0.00000000	0	0.00000000	0.00000000	0
1693301580000	2.97400000	2.97400000	2.97400000	2.97400000	0.00000000	1693301759999	0.00000000	0	0.00000000	0.00000000	0
1693301760000	2.97400000	2.97400000	2.97400000	2.97400000	0.00000000	1693301939999	0.00000000	0	0.00000000	0.00000000	0
1693301940000	2.97800000	2.98400000	2.97800000	2.98400000	142.23000000	1693302119999	423.96135000	3	142.23000000	423.96135000	0
1693302120000	2.98400000	2.98400000	2.98400000	2.98400000	0.00000000	1693302299999	0.00000000	0	0.00000000	0.00000000	0
1693302300000	2.98400000	2.98400000	2.98400000	2.98400000	0.00000000	1693302479999	0.00000000	0	0.00000000	0.00000000	0
1693302480000	2.98400000	2.98400000	2.98400000	2.98400000	0.00000000	1693302659999	0.00000000	0	0.00000000	0.00000000	0
1693302660000	2.98000000	2.98000000	2.97900000	2.97900000	15.56000000	1693302839999	46.35799000	2	0.00000000	0.00000000	0
1693302840000	2.97900000	2.97900000	2.97900000	2.97900000	0.00000000	1693303019999	0.00000000	0	0.00000000	0.00000000	0
1693303020000	2.97900000	2.97900000	2.97900000	2.97900000	0.00000000	1693303199999	0.00000000	0	0.00000000	0.00000000	0
1693303200000	2.97300000	2.97300000	2.97300000	2.97300000	100.00000000	1693303379999	297.30000000	2	0.00000000	0.00000000	0
1693303380000	2.97300000	2.97300000	2.97300000	2.97300000	0.00000000	1693303559999	0.00000000	0	0.00000000	0.00000000	0
1693303560000	2.97300000	2.97300000	2.97300000	2.97300000	0.00000000	1693303739999	0.00000000	0	0.00000000	0.00000000	0
1693303740000	2.97300000	2.97300000	2.97300000	2.97300000	0.00000000	1693303919999	0.00000000	0	0.00000000	0.00000000	0
1693303920000	2.97300000	2.97300000	2.97300000	2.97300000	0.00000000	1693304099999	0.00000000	0	0.00000000	0.00000000	0
1693304100000	2.98100000	2.98400000	2.97800000	2.97800000	273.63000000	1693304279999	816.07215000	8	203.45000000	606.95295000	0
1693304280000	2.97800000	2.97800000	2.97800000	2.97800000	0.00000000	1693304459999	0.00000000	0	0.00000000	0.00000000	0
1693304460000	2.98500000	2.98600000	2.98500000	2.98500000	12.14000000	1693304639999	36.24271000	3	4.80000000	14.32800000	0
1693304640000	2.98500000	2.98500000	2.97900000	2.97900000	1969.20000000	1693304819999	5877.39498000	16	0.00000000	0.00000000	0
1693304820000	2.97900000	2.97900000	2.97900000	2.97900000	0.00000000	1693304999999	0.00000000	0	0.00000000	0.00000000	0
1693305000000	2.99200000	3.02400000	2.99200000	3.02400000	794.80000000	1693305179999	2396.45985000	27	794.80000000	2396.45985000	0
1693305180000	3.02100000	3.04500000	3.02000000	3.02600000	2257.35000000	1693305359999	6844.48146000	89	1496.12000000	4540.28966000	0
1693305360000	3.02300000	3.02300000	3.01300000	3.01400000	968.11000000	1693305539999	2922.25618000	29	124.07000000	374.23553000	0
1693305540000	3.01400000	3.01500000	3.00900000	3.00900000	216.37000000	1693305719999	652.26765000	11	46.24000000	139.36262000	0
1693305720000	3.01400000	3.01600000	3.01200000	3.01600000	34.44000000	1693305899999	103.76190000	3	4.77000000	14.38632000	0
1693305900000	3.01500000	3.01500000	3.01100000	3.01100000	123.61000000	1693306079999	372.35178000	14	0.00000000	0.00000000	0
1693306080000	3.01400000	3.01500000	3.01400000	3.01500000	67.45000000	1693306259999	203.35698000	5	25.32000000	76.33503000	0
1693306260000	3.01100000	3.01500000	3.01100000	3.01500000	152.92000000	1693306439999	460.53066000	5	152.92000000	460.53066000	0
1693306440000	3.01400000	3.03000000	3.01400000	3.03000000	182.76000000	1693306619999	551.51907000	7	172.86000000	521.52207000	0
1693306620000	3.02900000	3.02900000	3.02300000	3.02300000	676.00000000	1693306799999	2046.88931000	7	456.12000000	1381.13136000	0
1693306800000	3.02200000	3.02200000	3.00100000	3.00100000	314.55000000	1693306979999	948.86107000	13	11.20000000	33.61120000	0
1693306980000	3.00100000	3.01700000	3.00100000	3.01700000	512.75000000	1693307159999	1539.39387000	8	512.75000000	1539.39387000	0
1693307160000	3.01700000	3.03200000	3.01600000	3.03100000	460.41000000	1693307339999	1393.77498000	13	215.00000000	649.93727000	0
1693307340000	3.02500000	3.03300000	3.02400000	3.02500000	39.09000000	1693307519999	118.29433000	5	6.86000000	20.80638000	0
1693307520000	3.02500000	3.02500000	3.02500000	3.02500000	0.00000000	1693307699999	0.00000000	0	0.00000000	0.00000000	0
1693307700000	3.02500000	3.02500000	3.02500000	3.02500000	0.00000000	1693307879999	0.00000000	0	0.00000000	0.00000000	0
1693307880000	3.02200000	3.02300000	3.01500000	3.01500000	141.36000000	1693308059999	427.15581000	4	126.36000000	381.92390000	0
1693308060000	3.01500000	3.01500000	3.01500000	3.01500000	0.00000000	1693308239999	0.00000000	0	0.00000000	0.00000000	0
1693308240000	3.01500000	3.01500000	3.01500000	3.01500000	0.00000000	1693308419999	0.00000000	0	0.00000000	0.00000000	0
1693308420000	3.01500000	3.01500000	3.01500000	3.01500000	0.00000000	1693308599999	0.00000000	0	0.00000000	0.00000000	0
1693308600000	3.01500000	3.01500000	3.01500000	3.01500000	0.00000000	1693308779999	0.00000000	0	0.00000000	0.00000000	0
1693308780000	3.01500000	3.01500000	3.01500000	3.01500000	0.00000000	1693308959999	0.00000000	0	0.00000000	0.00000000	0
1693308960000	3.01500000	3.01500000	3.01500000	3.01500000	0.00000000	1693309139999	0.00000000	0	0.00000000	0.00000000	0
1693309140000	3.01500000	3.01500000	3.01500000	3.01500000	0.00000000	1693309319999	0.00000000	0	0.00000000	0.00000000	0
1693309320000	3.01500000	3.01500000	3.01500000	3.01500000	0.00000000	1693309499999	0.00000000	0	0.00000000	0.00000000	0
1693309500000	3.01700000	3.02400000	3.01700000	3.02400000	299.04000000	1693309679999	903.06170000	6	230.97000000	697.66994000	0
1693309680000	3.02400000	3.02400000	3.02400000	3.02400000	0.00000000	1693309859999	0.00000000	0	0.00000000	0.00000000	0
1693309860000	3.02100000	3.02100000	3.02100000	3.02100000	16.28000000	1693310039999	49.18188000	1	0.00000000	0.00000000	0
1693310040000	3.02000000	3.02000000	3.02000000	3.02000000	22.32000000	1693310219999	67.40640000	1	0.00000000	0.00000000	0
1693310220000	3.02000000	3.02000000	3.02000000	3.02000000	0.00000000	1693310399999	0.00000000	0	0.00000000	0.00000000	0
1693310400000	3.03300000	3.03600000	3.03300000	3.03600000	229.82000000	1693310579999	697.39157000	20	152.33000000	462.28691000	0
1693310580000	3.03000000	3.03000000	3.03000000	3.03000000	3.82000000	1693310759999	11.57460000	1	0.00000000	0.00000000	0
1693310760000	3.03000000	3.03000000	3.03000000	3.03000000	0.00000000	1693310939999	0.00000000	0	0.00000000	0.00000000	0
1693310940000	3.03000000	3.03000000	3.03000000	3.03000000	0.00000000	1693311119999	0.00000000	0	0.00000000	0.00000000	0
1693311120000	3.03000000	3.03000000	3.03000000	3.03000000	0.00000000	1693311299999	0.00000000	0	0.00000000	0.00000000	0
1693311300000	3.01200000	3.01200000	3.01200000	3.01200000	71.97000000	1693311479999	216.77364000	2	0.00000000	0.00000000	0
1693311480000	3.01000000	3.01000000	3.00200000	3.00200000	289.16000000	1693311659999	869.87064000	13	0.00000000	0.00000000	0
1693311660000	3.00500000	3.00500000	3.00500000	3.00500000	20.09000000	1693311839999	60.37045000	1	20.09000000	60.37045000	0
1693311840000	3.00000000	3.01100000	2.99700000	3.01100000	66.53000000	1693312019999	199.48505000	4	7.91000000	23.78645000	0
1693312020000	3.00500000	3.00500000	3.00400000	3.00400000	37.38000000	1693312199999	112.29362000	2	0.00000000	0.00000000	0
1693312200000	3.00400000	3.00400000	3.00400000	3.00400000	0.00000000	1693312379999	0.00000000	0	0.00000000	0.00000000	0
1693312380000	3.00100000	3.00100000	2.99800000	2.99800000	53.77000000	1693312559999	161.21476000	3	49.56000000	148.59318000	0
1693312560000	3.00000000	3.00300000	3.00000000	3.00300000	16.99000000	1693312739999	50.99576000	3	9.99000000	29.99576000	0
1693312740000	3.00300000	3.00300000	3.00300000	3.00300000	0.00000000	1693312919999	0.00000000	0	0.00000000	0.00000000	0
1693312920000	2.99800000	2.99800000	2.99500000	2.99500000	96.91000000	1693313099999	290.32477000	6	0.00000000	0.00000000	0
1693313100000	2.99200000	2.99200000	2.99200000	2.99200000	25.06000000	1693313279999	74.97952000	1	0.00000000	0.00000000	0
1693313280000	2.99000000	2.99000000	2.99000000	2.99000000	100.33000000	1693313459999	299.98670000	1	0.00000000	0.00000000	0
1693313460000	2.98900000	2.98900000	2.98500000	2.98500000	28.36000000	1693313639999	84.72032000	2	16.43000000	49.10927000	0
1693313640000	2.98500000	2.99300000	2.98500000	2.99300000	38.89000000	1693313819999	116.28300000	8	30.21000000	90.37320000	0
1693313820000	2.99300000	2.99300000	2.99300000	2.99300000	0.00000000	1693313999999	0.00000000	0	0.00000000	0.00000000	0
1693314000000	2.99300000	2.99300000	2.99300000	2.99300000	0.00000000	1693314179999	0.00000000	0	0.00000000	0.00000000	0
1693314180000	2.99300000	2.99300000	2.99300000	2.99300000	410.00000000	1693314359999	1227.13000000	4	136.83000000	409.53219000	0
1693314360000	2.99300000	2.99300000	2.99300000	2.99300000	0.00000000	1693314539999	0.00000000	0	0.00000000	0.00000000	0
1693314540000	2.98900000	2.98900000	2.98500000	2.98500000	93.67000000	1693314719999	279.73423000	5	0.00000000	0.00000000	0
1693314720000	2.99100000	2.99300000	2.99100000	2.99300000	105.21000000	1693314899999	314.88357000	3	105.21000000	314.88357000	0
1693314900000	2.99300000	2.99300000	2.99300000	2.99300000	0.00000000	1693315079999	0.00000000	0	0.00000000	0.00000000	0
1693315080000	2.98800000	2.98800000	2.98600000	2.98600000	120.18000000	1693315259999	358.95958000	4	0.00000000	0.00000000	0
1693315260000	2.98100000	2.98100000	2.98100000	2.98100000	8.30000000	1693315439999	24.74230000	1	0.00000000	0.00000000	0
1693315440000	2.98200000	2.98200000	2.98200000	2.98200000	4.97000000	1693315619999	14.82054000	1	4.97000000	14.82054000	0
1693315620000	2.98200000	2.98200000	2.98200000	2.98200000	0.00000000	1693315799999	0.00000000	0	0.00000000	0.00000000	0
1693315800000	2.98600000	2.98600000	2.98600000	2.98600000	25.11000000	1693315979999	74.97846000	1	25.11000000	74.97846000	0
1693315980000	2.98600000	2.98600000	2.98600000	2.98600000	0.00000000	1693316159999	0.00000000	0	0.00000000	0.00000000	0
1693316160000	2.98600000	2.98600000	2.98500000	2.98500000	13.59000000	1693316339999	40.57113000	2	0.00000000	0.00000000	0
1693316340000	2.98800000	2.98800000	2.98800000	2.98800000	6.68000000	1693316519999	19.95984000	1	6.68000000	19.95984000	0
1693316520000	2.98900000	2.98900000	2.98900000	2.98900000	5.13000000	1693316699999	15.33357000	1	5.13000000	15.33357000	0
1693316700000	2.98900000	2.98900000	2.98900000	2.98900000	0.00000000	1693316879999	0.00000000	0	0.00000000	0.00000000	0
1693316880000	2.98900000	2.98900000	2.98900000	2.98900000	0.00000000	1693317059999	0.00000000	0	0.00000000	0.00000000	0
1693317060000	2.98900000	2.98900000	2.98900000	2.98900000	0.00000000	1693317239999	0.00000000	0	0.00000000	0.00000000	0
1693317240000	2.98900000	2.98900000	2.98900000	2.98900000	0.00000000	1693317419999	0.00000000	0	0.00000000	0.00000000	0
1693317420000	2.98900000	2.98900000	2.98900000	2.98900000	0.00000000	1693317599999	0.00000000	0	0.00000000	0.00000000	0
1693317600000	2.98900000	2.98900000	2.98900000	2.98900000	0.00000000	1693317779999	0.00000000	0	0.00000000	0.00000000	0
1693317780000	2.99400000	2.99400000	2.98900000	2.98900000	405.56000000	1693317959999	1212.34565000	5	4.98000000	14.91012000	0
1693317960000	2.98900000	2.99000000	2.98500000	2.99000000	377.94000000	1693318139999	1129.58403000	5	4.97000000	14.86030000	0
1693318140000	2.99700000	2.99800000	2.99700000	2.99800000	34.09000000	1693318319999	102.17811000	2	34.09000000	102.17811000	0
1693318320000	2.99800000	2.99800000	2.99800000	2.99800000	0.00000000	1693318499999	0.00000000	0	0.00000000	0.00000000	0
1693318500000	2.99900000	3.00400000	2.99900000	3.00400000	114.57000000	1693318679999	343.66813000	3	114.57000000	343.66813000	0
1693318680000	3.00800000	3.03300000	3.00800000	3.03300000	340.39000000	1693318859999	1026.64697000	34	340.39000000	1026.64697000	0
1693318860000	3.03400000	3.05000000	3.03400000	3.03600000	1536.44000000	1693319039999	4680.34886000	36	1223.31000000	3728.34165000	0
1693319040000	3.04300000	3.04600000	3.04300000	3.04600000	731.89000000	1693319219999	2228.67109000	7	633.41000000	1928.70101000	0
1693319220000	3.04400000	3.04400000	3.03300000	3.03300000	546.16000000	1693319399999	1658.70614000	6	0.00000000	0.00000000	0
1693319400000	3.03700000	3.03800000	3.03100000	3.03100000	117.80000000	1693319579999	357.11504000	5	8.23000000	24.99711000	0
1693319580000	3.03600000	3.05000000	3.03600000	3.05000000	1358.02000000	1693319759999	4137.14851000	52	1358.02000000	4137.14851000	0
1693319760000	3.05000000	3.05000000	3.04700000	3.04700000	1356.11000000	1693319939999	4135.89299000	29	1311.12000000	3998.78386000	0
1693319940000	3.04900000	3.05000000	3.04000000	3.04700000	384.27000000	1693320119999	1169.84852000	13	122.83000000	374.57709000	0
1693320120000	3.05000000	3.05000000	3.04600000	3.04600000	1502.10000000	1693320299999	4581.24740000	27	1462.70000000	4461.23500000	0
1693320300000	3.05000000	3.05000000	3.03700000	3.03700000	495.05000000	1693320479999	1509.48612000	7	443.62000000	1353.04100000	0
1693320480000	3.03600000	3.03600000	3.03000000	3.03500000	249.07000000	1693320659999	755.72105000	16	179.19000000	543.84165000	0
1693320660000	3.03300000	3.04000000	3.03200000	3.04000000	2858.26000000	1693320839999	8674.78127000	62	2725.08000000	8270.89094000	0
1693320840000	3.03300000	3.03900000	3.03300000	3.03900000	39.02000000	1693321019999	118.38396000	2	6.05000000	18.38595000	0
1693321020000	3.04600000	3.05100000	3.04600000	3.05100000	304.35000000	1693321199999	927.50820000	9	261.53000000	797.06848000	0
1693321200000	3.04800000	3.05500000	3.04700000	3.05500000	321.11000000	1693321379999	979.19136000	8	73.87000000	225.60407000	0
1693321380000	3.05500000	3.05500000	3.04400000	3.04400000	151.68000000	1693321559999	462.54515000	5	55.49000000	169.52195000	0
1693321560000	3.04900000	3.04900000	3.04100000	3.04100000	414.24000000	1693321739999	1261.33266000	6	0.00000000	0.00000000	0
1693321740000	3.04300000	3.04300000	3.04300000	3.04300000	6.95000000	1693321919999	21.14885000	1	6.95000000	21.14885000	0
1693321920000	3.04700000	3.05300000	3.04700000	3.05300000	21.30000000	1693322099999	64.98046000	3	14.38000000	43.89522000	0
1693322100000	3.04600000	3.04600000	3.03700000	3.03900000	534.09000000	1693322279999	1624.45344000	12	29.26000000	89.08284000	0
1693322280000	3.03900000	3.03900000	3.03900000	3.03900000	133.76000000	1693322459999	406.49664000	3	50.95000000	154.83705000	0
1693322460000	3.02900000	3.03300000	3.02800000	3.03300000	16.97000000	1693322639999	51.42698000	3	6.97000000	21.14001000	0
1693322640000	3.03300000	3.03300000	3.03300000	3.03300000	0.00000000	1693322819999	0.00000000	0	0.00000000	0.00000000	0
1693322820000	3.03900000	3.04100000	3.03900000	3.04100000	109.31000000	1693322999999	332.24833000	4	109.31000000	332.24833000	0
1693323000000	3.04400000	3.04400000	3.04400000	3.04400000	77.65000000	1693323179999	236.36660000	1	77.65000000	236.36660000	0
1693323180000	3.04400000	3.04400000	3.04400000	3.04400000	0.00000000	1693323359999	0.00000000	0	0.00000000	0.00000000	0
1693323360000	3.04400000	3.04400000	3.04400000	3.04400000	0.00000000	1693323539999	0.00000000	0	0.00000000	0.00000000	0
1693323540000	3.04400000	3.04400000	3.04400000	3.04400000	0.00000000	1693323719999	0.00000000	0	0.00000000	0.00000000	0
1693323720000	3.04200000	3.04200000	3.04200000	3.04200000	278.23000000	1693323899999	846.37566000	10	278.23000000	846.37566000	0
1693323900000	3.03900000	3.03900000	3.03900000	3.03900000	24.67000000	1693324079999	74.97213000	1	0.00000000	0.00000000	0
1693324080000	3.03900000	3.03900000	3.03900000	3.03900000	0.00000000	1693324259999	0.00000000	0	0.00000000	0.00000000	0
1693324260000	3.03800000	3.03800000	3.03400000	3.03800000	397.84000000	1693324439999	1207.57316000	5	299.10000000	907.60104000	0
1693324440000	3.03400000	3.03400000	3.03200000	3.03300000	85.69000000	1693324619999	259.87205000	4	0.00000000	0.00000000	0
1693324620000	3.03300000	3.03300000	3.03000000	3.03000000	439.31000000	1693324799999	1331.99713000	6	0.00000000	0.00000000	0
1693324800000	3.03100000	3.03900000	3.03000000	3.03800000	254.25000000	1693324979999	771.20713000	9	154.62000000	469.22860000	0
1693324980000	3.03800000	3.03800000	3.03800000	3.03800000	0.00000000	1693325159999	0.00000000	0	0.00000000	0.00000000	0
1693325160000	3.03600000	3.04000000	3.03000000	3.03900000	105.38000000	1693325339999	319.58637000	6	39.71000000	120.59900000	0
1693325340000	3.03900000	3.03900000	3.03900000	3.03900000	0.00000000	1693325519999	0.00000000	0	0.00000000	0.00000000	0
1693325520000	3.04100000	3.04500000	3.04100000	3.04400000	180.05000000	1693325699999	548.06089000	8	5.96000000	18.12436000	0
1693325700000	3.04400000	3.04400000	3.04400000	3.04400000	0.00000000	1693325879999	0.00000000	0	0.00000000	0.00000000	0
1693325880000	3.04400000	3.04400000	3.04400000	3.04400000	0.00000000	1693326059999	0.00000000	0	0.00000000	0.00000000	0
1693326060000	3.04000000	3.04000000	3.03600000	3.03600000	2422.17000000	1693326239999	7354.41281000	26	2331.62000000	7079.47832000	0
1693326240000	3.04300000	3.04700000	3.04300000	3.04700000	39.58000000	1693326419999	120.54779000	4	39.58000000	120.54779000	0
1693326420000	3.04800000	3.04800000	3.04400000	3.04400000	148.45000000	1693326599999	452.20013000	6	57.42000000	175.01616000	0
1693326600000	3.04100000	3.04100000	3.04100000	3.04100000	12.00000000	1693326779999	36.49200000	1	12.00000000	36.49200000	0
1693326780000	3.04100000	3.04100000	3.04100000	3.04100000	0.00000000	1693326959999	0.00000000	0	0.00000000	0.00000000	0
1693326960000	3.04100000	3.04100000	3.04100000	3.04100000	0.00000000	1693327139999	0.00000000	0	0.00000000	0.00000000	0
1693327140000	3.04300000	3.04300000	3.04300000	3.04300000	24.64000000	1693327319999	74.97952000	1	24.64000000	74.97952000	0
1693327320000	3.04600000	3.04700000	3.04200000	3.04200000	129.48000000	1693327499999	394.40239000	5	69.90000000	212.98108000	0
1693327500000	3.04700000	3.04700000	3.03800000	3.03800000	245.87000000	1693327679999	748.29727000	5	65.68000000	200.12696000	0
1693327680000	3.03800000	3.03800000	3.03600000	3.03600000	460.89000000	1693327859999	1399.65668000	4	0.00000000	0.00000000	0
1693327860000	3.03600000	3.03600000	3.03600000	3.03600000	0.00000000	1693328039999	0.00000000	0	0.00000000	0.00000000	0
1693328040000	3.03300000	3.03300000	3.03300000	3.03300000	298.43000000	1693328219999	905.13819000	2	0.00000000	0.00000000	0
1693328220000	3.03300000	3.03300000	3.03300000	3.03300000	0.00000000	1693328399999	0.00000000	0	0.00000000	0.00000000	0
1693328400000	3.03300000	3.03300000	3.03300000	3.03300000	0.00000000	1693328579999	0.00000000	0	0.00000000	0.00000000	0
1693328580000	3.04000000	3.04000000	3.03600000	3.03600000	2515.03000000	1693328759999	7635.79554000	29	6.00000000	18.24000000	0
1693328760000	3.03200000	3.03200000	3.02700000	3.02700000	551.49000000	1693328939999	1671.21383000	15	26.44000000	80.11320000	0
1693328940000	3.02700000	3.02700000	3.02700000	3.02700000	0.00000000	1693329119999	0.00000000	0	0.00000000	0.00000000	0
1693329120000	3.02700000	3.02700000	3.02700000	3.02700000	173.18000000	1693329299999	524.21586000	3	107.01000000	323.91927000	0
1693329300000	3.02700000	3.02700000	3.02700000	3.02700000	0.00000000	1693329479999	0.00000000	0	0.00000000	0.00000000	0
1693329480000	3.02700000	3.02700000	3.02700000	3.02700000	0.00000000	1693329659999	0.00000000	0	0.00000000	0.00000000	0
1693329660000	3.02700000	3.02700000	3.02700000	3.02700000	0.00000000	1693329839999	0.00000000	0	0.00000000	0.00000000	0
1693329840000	3.02700000	3.02700000	3.02700000	3.02700000	0.00000000	1693330019999	0.00000000	0	0.00000000	0.00000000	0
1693330020000	3.04100000	3.04100000	3.04100000	3.04100000	4.06000000	1693330199999	12.34646000	1	4.06000000	12.34646000	0
1693330200000	3.04500000	3.04500000	3.04500000	3.04500000	14.36000000	1693330379999	43.72620000	1	0.00000000	0.00000000	0
1693330380000	3.04500000	3.04500000	3.04500000	3.04500000	0.00000000	1693330559999	0.00000000	0	0.00000000	0.00000000	0
1693330560000	3.05000000	3.05300000	3.04700000	3.04700000	331.31000000	1693330739999	1011.06697000	8	129.15000000	394.06185000	0
1693330740000	3.04700000	3.04700000	3.04700000	3.04700000	0.00000000	1693330919999	0.00000000	0	0.00000000	0.00000000	0
1693330920000	3.04600000	3.04600000	3.04600000	3.04600000	62.97000000	1693331099999	191.80662000	1	62.97000000	191.80662000	0
1693331100000	3.04700000	3.04700000	3.04700000	3.04700000	213.74000000	1693331279999	651.26578000	7	213.74000000	651.26578000	0
1693331280000	3.04700000	3.04700000	3.04700000	3.04700000	0.00000000	1693331459999	0.00000000	0	0.00000000	0.00000000	0
1693331460000	3.04700000	3.04700000	3.04700000	3.04700000	0.00000000	1693331639999	0.00000000	0	0.00000000	0.00000000	0
1693331640000	3.04800000	3.05000000	3.04800000	3.05000000	204.57000000	1693331819999	623.85754000	5	73.29000000	223.51916000	0
1693331820000	3.04600000	3.04600000	3.04400000	3.04500000	116.65000000	1693331999999	355.17835000	4	0.00000000	0.00000000	0
1693332000000	3.04500000	3.04500000	3.04500000	3.04500000	0.00000000	1693332179999	0.00000000	0	0.00000000	0.00000000	0
1693332180000	3.04500000	3.04500000	3.04500000	3.04500000	0.00000000	1693332359999	0.00000000	0	0.00000000	0.00000000	0
1693332360000	3.05700000	3.05700000	3.05000000	3.05600000	156.27000000	1693332539999	477.33269000	6	71.32000000	218.02524000	0
1693332540000	3.05100000	3.05100000	3.05100000	3.05100000	354.36000000	1693332719999	1081.15236000	3	337.37000000	1029.31587000	0
1693332720000	3.05100000	3.05100000	3.04700000	3.04700000	509.21000000	1693332899999	1552.62319000	8	0.00000000	0.00000000	0
1693332900000	3.04700000	3.04700000	3.04700000	3.04700000	0.00000000	1693333079999	0.00000000	0	0.00000000	0.00000000	0
1693333080000	3.04700000	3.04700000	3.04700000	3.04700000	0.00000000	1693333259999	0.00000000	0	0.00000000	0.00000000	0
1693333260000	3.04500000	3.04500000	3.04500000	3.04500000	32.81000000	1693333439999	99.90645000	1	0.00000000	0.00000000	0
1693333440000	3.04500000	3.04500000	3.04500000	3.04500000	0.00000000	1693333619999	0.00000000	0	0.00000000	0.00000000	0
1693333620000	3.04500000	3.04800000	3.04200000	3.04800000	105.60000000	1693333799999	321.48558000	7	25.03000000	76.22742000	0
1693333800000	3.04700000	3.05600000	3.04700000	3.05200000	245.60000000	1693333979999	748.95344000	12	203.63000000	620.86100000	0
1693333980000	3.04800000	3.04800000	3.04700000	3.04700000	7.77000000	1693334159999	23.68286000	2	0.00000000	0.00000000	0
1693334160000	3.04600000	3.04600000	3.04600000	3.04600000	7.67000000	1693334339999	23.36282000	1	7.67000000	23.36282000	0
1693334340000	3.04900000	3.05500000	3.04900000	3.05500000	449.67000000	1693334519999	1372.32390000	9	329.59000000	1005.47950000	0
1693334520000	3.04900000	3.05000000	3.04900000	3.05000000	32.92000000	1693334699999	100.37750000	4	0.00000000	0.00000000	0
1693334700000	3.05000000	3.05000000	3.05000000	3.05000000	0.00000000	1693334879999	0.00000000	0	0.00000000	0.00000000	0
1693334880000	3.05000000	3.05000000	3.05000000	3.05000000	114.86000000	1693335059999	350.32300000	2	17.22000000	52.52100000	0
1693335060000	3.05000000	3.05000000	3.05000000	3.05000000	0.00000000	1693335239999	0.00000000	0	0.00000000	0.00000000	0
1693335240000	3.04900000	3.04900000	3.04900000	3.04900000	473.89000000	1693335419999	1444.89061000	3	0.00000000	0.00000000	0
1693335420000	3.04900000	3.04900000	3.04900000	3.04900000	38.20000000	1693335599999	116.47180000	2	0.00000000	0.00000000	0
1693335600000	3.04900000	3.04900000	3.04900000	3.04900000	1541.39000000	1693335779999	4699.69811000	31	0.00000000	0.00000000	0
1693335780000	3.04900000	3.04900000	3.04900000	3.04900000	0.00000000	1693335959999	0.00000000	0	0.00000000	0.00000000	0
1693335960000	3.05900000	3.07400000	3.05900000	3.07400000	199.08000000	1693336139999	609.45874000	9	184.08000000	563.42374000	0
1693336140000	3.07500000	3.07500000	3.06600000	3.06600000	24.76000000	1693336319999	76.07730000	4	16.46000000	50.61450000	0
1693336320000	3.06600000	3.06600000	3.06600000	3.06600000	0.00000000	1693336499999	0.00000000	0	0.00000000	0.00000000	0
1693336500000	3.06600000	3.06600000	3.06600000	3.06600000	0.00000000	1693336679999	0.00000000	0	0.00000000	0.00000000	0
1693336680000	3.06600000	3.06600000	3.06600000	3.06600000	0.00000000	1693336859999	0.00000000	0	0.00000000	0.00000000	0
1693336860000	3.05000000	3.05000000	3.05000000	3.05000000	16.44000000	1693337039999	50.14200000	2	0.00000000	0.00000000	0
1693337040000	3.04900000	3.04900000	3.04900000	3.04900000	10.00000000	1693337219999	30.49000000	1	0.00000000	0.00000000	0
1693337220000	3.04900000	3.04900000	3.04900000	3.04900000	0.00000000	1693337399999	0.00000000	0	0.00000000	0.00000000	0
1693337400000	3.04900000	3.04900000	3.04900000	3.04900000	0.00000000	1693337579999	0.00000000	0	0.00000000	0.00000000	0
1693337580000	3.04900000	3.04900000	3.04900000	3.04900000	0.00000000	1693337759999	0.00000000	0	0.00000000	0.00000000	0
1693337760000	3.05300000	3.05300000	3.05300000	3.05300000	5.00000000	1693337939999	15.26500000	1	5.00000000	15.26500000	0
1693337940000	3.05300000	3.05300000	3.05300000	3.05300000	0.00000000	1693338119999	0.00000000	0	0.00000000	0.00000000	0
1693338120000	3.05300000	3.05300000	3.05300000	3.05300000	0.00000000	1693338299999	0.00000000	0	0.00000000	0.00000000	0
1693338300000	3.05700000	3.05700000	3.05200000	3.05200000	188.76000000	1693338479999	576.57220000	8	0.00000000	0.00000000	0
1693338480000	3.05200000	3.05200000	3.05200000	3.05200000	0.00000000	1693338659999	0.00000000	0	0.00000000	0.00000000	0
1693338660000	3.05400000	3.05400000	3.04600000	3.04800000	62.98000000	1693338839999	192.15242000	7	23.72000000	72.44088000	0
1693338840000	3.04800000	3.04900000	3.04800000	3.04900000	72.11000000	1693339019999	219.85692000	3	72.11000000	219.85692000	0
1693339020000	3.05500000	3.06000000	3.05500000	3.06000000	35.40000000	1693339199999	108.19564000	3	35.40000000	108.19564000	0
1693339200000	3.06100000	3.06100000	3.06100000	3.06100000	163.39000000	1693339379999	500.13679000	5	0.00000000	0.00000000	0
1693339380000	3.06100000	3.06100000	3.06100000	3.06100000	0.00000000	1693339559999	0.00000000	0	0.00000000	0.00000000	0
1693339560000	3.05900000	3.05900000	3.05600000	3.05600000	156.65000000	1693339739999	478.99994000	5	0.00000000	0.00000000	0
1693339740000	3.05700000	3.06700000	3.05700000	3.06700000	100.79000000	1693339919999	308.90168000	5	100.79000000	308.90168000	0
1693339920000	3.06700000	3.06700000	3.06700000	3.06700000	0.00000000	1693340099999	0.00000000	0	0.00000000	0.00000000	0
1693340100000	3.06000000	3.06000000	3.06000000	3.06000000	32.67000000	1693340279999	99.97020000	1	32.67000000	99.97020000	0
1693340280000	3.06000000	3.06000000	3.06000000	3.06000000	0.00000000	1693340459999	0.00000000	0	0.00000000	0.00000000	0
1693340460000	3.06000000	3.06000000	3.05900000	3.05900000	7.61000000	1693340639999	23.28543000	2	0.00000000	0.00000000	0
1693340640000	3.05900000	3.05900000	3.05900000	3.05900000	0.00000000	1693340819999	0.00000000	0	0.00000000	0.00000000	0
1693340820000	3.05900000	3.05900000	3.05900000	3.05900000	0.00000000	1693340999999	0.00000000	0	0.00000000	0.00000000	0
1693341000000	3.05900000	3.05900000	3.05900000	3.05900000	0.00000000	1693341179999	0.00000000	0	0.00000000	0.00000000	0
1693341180000	3.05500000	3.05500000	3.05500000	3.05500000	224.07000000	1693341359999	684.53385000	4	0.00000000	0.00000000	0
1693341360000	3.05400000	3.05400000	3.05400000	3.05400000	7.13000000	1693341539999	21.77502000	1	0.00000000	0.00000000	0
1693341540000	3.05400000	3.05400000	3.05400000	3.05400000	0.00000000	1693341719999	0.00000000	0	0.00000000	0.00000000	0
1693341720000	3.05800000	3.05800000	3.05000000	3.05000000	39.17000000	1693341899999	119.56517000	3	6.44000000	19.69352000	0
1693341900000	3.05000000	3.05000000	3.05000000	3.05000000	0.00000000	1693342079999	0.00000000	0	0.00000000	0.00000000	0
1693342080000	3.05000000	3.05000000	3.05000000	3.05000000	0.00000000	1693342259999	0.00000000	0	0.00000000	0.00000000	0
1693342260000	3.05000000	3.05000000	3.05000000	3.05000000	0.00000000	1693342439999	0.00000000	0	0.00000000	0.00000000	0
1693342440000	3.04400000	3.04400000	3.04400000	3.04400000	10.00000000	1693342619999	30.44000000	1	0.00000000	0.00000000	0
1693342620000	3.04400000	3.04400000	3.04400000	3.04400000	0.00000000	1693342799999	0.00000000	0	0.00000000	0.00000000	0
1693342800000	3.04400000	3.04400000	3.04400000	3.04400000	0.00000000	1693342979999	0.00000000	0	0.00000000	0.00000000	0
1693342980000	3.03700000	3.04000000	3.03600000	3.04000000	268.64000000	1693343159999	816.59480000	5	248.44000000	755.25760000	0
1693343160000	3.04000000	3.04000000	3.04000000	3.04000000	18.36000000	1693343339999	55.81440000	1	0.00000000	0.00000000	0
1693343340000	3.03600000	3.03600000	3.03600000	3.03600000	10.31000000	1693343519999	31.30116000	2	0.00000000	0.00000000	0
1693343520000	3.03600000	3.03600000	3.03600000	3.03600000	0.00000000	1693343699999	0.00000000	0	0.00000000	0.00000000	0
1693343700000	3.03600000	3.03600000	3.03600000	3.03600000	0.00000000	1693343879999	0.00000000	0	0.00000000	0.00000000	0
1693343880000	3.03600000	3.03600000	3.03600000	3.03600000	0.00000000	1693344059999	0.00000000	0	0.00000000	0.00000000	0
1693344060000	3.03600000	3.03600000	3.03600000	3.03600000	0.00000000	1693344239999	0.00000000	0	0.00000000	0.00000000	0
1693344240000	3.03600000	3.03600000	3.03600000	3.03600000	0.00000000	1693344419999	0.00000000	0	0.00000000	0.00000000	0
1693344420000	3.03600000	3.03600000	3.03600000	3.03600000	0.00000000	1693344599999	0.00000000	0	0.00000000	0.00000000	0
1693344600000	3.03600000	3.03600000	3.03600000	3.03600000	0.00000000	1693344779999	0.00000000	0	0.00000000	0.00000000	0
1693344780000	3.04400000	3.04400000	3.04400000	3.04400000	641.81000000	1693344959999	1953.66964000	17	0.00000000	0.00000000	0
1693344960000	3.03700000	3.03700000	3.03000000	3.03000000	175.90000000	1693345139999	533.46150000	6	65.68000000	199.47016000	0
1693345140000	3.03000000	3.03000000	3.03000000	3.03000000	371.08000000	1693345319999	1124.37240000	11	0.00000000	0.00000000	0
1693345320000	3.03000000	3.03000000	3.03000000	3.03000000	0.00000000	1693345499999	0.00000000	0	0.00000000	0.00000000	0
1693345500000	3.03100000	3.03100000	3.02300000	3.02300000	1051.81000000	1693345679999	3183.77908000	18	0.00000000	0.00000000	0
1693345680000	3.02300000	3.02300000	3.02300000	3.02300000	0.00000000	1693345859999	0.00000000	0	0.00000000	0.00000000	0
1693345860000	3.02500000	3.02900000	3.02400000	3.02400000	146.47000000	1693346039999	443.42653000	5	92.80000000	280.89270000	0
1693346040000	3.02400000	3.02400000	3.01800000	3.02000000	476.15000000	1693346219999	1438.16398000	10	39.59000000	119.69408000	0
1693346220000	3.01900000	3.02000000	3.01900000	3.02000000	39.64000000	1693346399999	119.70626000	2	0.00000000	0.00000000	0
1693346400000	3.02100000	3.02800000	3.02100000	3.02800000	155.26000000	1693346579999	469.73564000	6	155.26000000	469.73564000	0
1693346580000	3.03000000	3.03000000	3.02900000	3.02900000	20.61000000	1693346759999	62.43419000	2	0.00000000	0.00000000	0
1693346760000	3.02900000	3.02900000	3.02900000	3.02900000	0.00000000	1693346939999	0.00000000	0	0.00000000	0.00000000	0
1693346940000	3.03200000	3.03200000	3.03200000	3.03200000	1787.67000000	1693347119999	5420.21544000	10	0.00000000	0.00000000	0
1693347120000	3.03200000	3.03200000	3.03200000	3.03200000	4.17000000	1693347299999	12.64344000	1	0.00000000	0.00000000	0
1693347300000	3.02800000	3.02800000	3.02500000	3.02500000	1046.77000000	1693347479999	3167.07385000	9	608.97000000	1842.13425000	0
1693347480000	3.02500000	3.02500000	3.02500000	3.02500000	0.00000000	1693347659999	0.00000000	0	0.00000000	0.00000000	0
1693347660000	3.02500000	3.02500000	3.02500000	3.02500000	0.00000000	1693347839999	0.00000000	0	0.00000000	0.00000000	0
1693347840000	3.02500000	3.02500000	3.02500000	3.02500000	23.54000000	1693348019999	71.20850000	1	0.00000000	0.00000000	0
1693348020000	3.02500000	3.02500000	3.02500000	3.02500000	0.00000000	1693348199999	0.00000000	0	0.00000000	0.00000000	0
1693348200000	3.02500000	3.02500000	3.02500000	3.02500000	0.00000000	1693348379999	0.00000000	0	0.00000000	0.00000000	0
1693348380000	3.02500000	3.02500000	3.02500000	3.02500000	0.00000000	1693348559999	0.00000000	0	0.00000000	0.00000000	0
1693348560000	3.02500000	3.02500000	3.02500000	3.02500000	0.00000000	1693348739999	0.00000000	0	0.00000000	0.00000000	0
1693348740000	3.02900000	3.03500000	3.02900000	3.03500000	191.15000000	1693348919999	579.41423000	10	174.13000000	527.75853000	0
1693348920000	3.03600000	3.03600000	3.03600000	3.03600000	65.21000000	1693349099999	197.97756000	1	65.21000000	197.97756000	0
1693349100000	3.03600000	3.03600000	3.03600000	3.03600000	0.00000000	1693349279999	0.00000000	0	0.00000000	0.00000000	0
1693349280000	3.03600000	3.03600000	3.03600000	3.03600000	0.00000000	1693349459999	0.00000000	0	0.00000000	0.00000000	0
1693349460000	3.03600000	3.03600000	3.03600000	3.03600000	0.00000000	1693349639999	0.00000000	0	0.00000000	0.00000000	0
1693349640000	3.03600000	3.03600000	3.03600000	3.03600000	0.00000000	1693349819999	0.00000000	0	0.00000000	0.00000000	0
1693349820000	3.03600000	3.03600000	3.03600000	3.03600000	0.00000000	1693349999999	0.00000000	0	0.00000000	0.00000000	0
1693350000000	3.03600000	3.03600000	3.03600000	3.03600000	0.00000000	1693350179999	0.00000000	0	0.00000000	0.00000000	0
1693350180000	3.03600000	3.03600000	3.03600000	3.03600000	0.00000000	1693350359999	0.00000000	0	0.00000000	0.00000000	0
1693350360000	3.03600000	3.03600000	3.03600000	3.03600000	0.00000000	1693350539999	0.00000000	0	0.00000000	0.00000000	0
1693350540000	3.03800000	3.03800000	3.03800000	3.03800000	919.09000000	1693350719999	2792.19542000	7	641.81000000	1949.81878000	0
1693350720000	3.03100000	3.03100000	3.03100000	3.03100000	46.10000000	1693350899999	139.72910000	3	0.00000000	0.00000000	0
1693350900000	3.03100000	3.03100000	3.02500000	3.02500000	521.26000000	1693351079999	1579.04206000	10	0.00000000	0.00000000	0
1693351080000	3.02500000	3.02500000	3.02500000	3.02500000	0.00000000	1693351259999	0.00000000	0	0.00000000	0.00000000	0
1693351260000	3.02500000	3.02500000	3.02500000	3.02500000	0.00000000	1693351439999	0.00000000	0	0.00000000	0.00000000	0
1693351440000	3.02500000	3.02500000	3.02500000	3.02500000	0.00000000	1693351619999	0.00000000	0	0.00000000	0.00000000	0
1693351620000	3.02500000	3.02500000	3.02500000	3.02500000	0.00000000	1693351799999	0.00000000	0	0.00000000	0.00000000	0
1693351800000	3.02500000	3.02500000	3.02500000	3.02500000	0.00000000	1693351979999	0.00000000	0	0.00000000	0.00000000	0
1693351980000	3.02500000	3.02500000	3.02500000	3.02500000	11.00000000	1693352159999	33.27500000	1	11.00000000	33.27500000	0
1693352160000	3.02500000	3.02500000	3.02500000	3.02500000	0.00000000	1693352339999	0.00000000	0	0.00000000	0.00000000	0
1693352340000	3.02900000	3.02900000	3.02900000	3.02900000	184.16000000	1693352519999	557.82064000	5	151.15000000	457.83335000	0
1693352520000	3.02900000	3.02900000	3.02900000	3.02900000	0.00000000	1693352699999	0.00000000	0	0.00000000	0.00000000	0
1693352700000	3.03500000	3.03500000	3.03500000	3.03500000	7.38000000	1693352879999	22.39830000	1	0.00000000	0.00000000	0
1693352880000	3.03500000	3.03500000	3.03500000	3.03500000	0.00000000	1693353059999	0.00000000	0	0.00000000	0.00000000	0
1693353060000	3.03500000	3.03500000	3.03500000	3.03500000	0.00000000	1693353239999	0.00000000	0	0.00000000	0.00000000	0
1693353240000	3.03500000	3.03500000	3.03500000	3.03500000	0.00000000	1693353419999	0.00000000	0	0.00000000	0.00000000	0
1693353420000	3.03500000	3.03500000	3.03000000	3.03000000	82.34000000	1693353599999	249.72788000	5	0.00000000	0.00000000	0
