# Supplementary material for: Evaluating machine learning models for predictive accuracy in cryptocurrency price forecasting
Source: PeerJ Comput Sci. 2025 Feb 21;11:e2626. doi: 10.7717/peerj-cs.2626 (PMC12571449; doi:10.7717/peerj-cs.2626)
Supplement: Supplemental Information 1 [file peerj-cs-11-2626-s001.zip › Datasets/SANTOSBUSD-4h-2023-08-31.csv]

1693440000000	3.05000000	3.06000000	3.03000000	3.03800000	2479.45000000	1693454399999	7530.57855000	84	378.61000000	1153.81200000	0
1693454400000	3.03600000	3.06800000	3.03600000	3.04600000	5922.58000000	1693468799999	18038.29907000	104	2220.89000000	6769.29413000	0
1693468800000	3.04500000	3.08000000	3.03000000	3.04000000	14061.69000000	1693483199999	42850.23776000	259	6303.48000000	19266.18873000	0
1693483200000	3.03500000	3.04200000	3.01100000	3.01800000	7642.98000000	1693497599999	23141.33936000	135	3143.11000000	9518.88775000	0
1693497600000	3.02000000	3.02800000	2.95000000	2.97300000	14688.89000000	1693511999999	43943.90720000	263	3723.76000000	11110.59150000	0
1693512000000	2.97600000	3.00100000	2.96600000	2.96600000	3090.48000000	1693526399999	9195.72720000	84	1089.33000000	3255.33226000	0
