# Supplementary material for: Evaluating machine learning models for predictive accuracy in cryptocurrency price forecasting
Source: PeerJ Comput Sci. 2025 Feb 21;11:e2626. doi: 10.7717/peerj-cs.2626 (PMC12571449; doi:10.7717/peerj-cs.2626)
Supplement: Supplemental Information 1 [file peerj-cs-11-2626-s001.zip › Datasets/SANTOSBUSD-5m-2023-08-29.csv]

1693267200000	2.99400000	2.99400000	2.99400000	2.99400000	0.00000000	1693267499999	0.00000000	0	0.00000000	0.00000000	0
1693267500000	2.99400000	2.99400000	2.99400000	2.99400000	0.00000000	1693267799999	0.00000000	0	0.00000000	0.00000000	0
1693267800000	2.99400000	2.99400000	2.99400000	2.99400000	0.00000000	1693268099999	0.00000000	0	0.00000000	0.00000000	0
1693268100000	2.99400000	2.99400000	2.99400000	2.99400000	0.00000000	1693268399999	0.00000000	0	0.00000000	0.00000000	0
1693268400000	2.99400000	2.99400000	2.99400000	2.99400000	0.00000000	1693268699999	0.00000000	0	0.00000000	0.00000000	0
1693268700000	2.99400000	2.99400000	2.99400000	2.99400000	0.00000000	1693268999999	0.00000000	0	0.00000000	0.00000000	0
1693269000000	2.99900000	2.99900000	2.99900000	2.99900000	73.69000000	1693269299999	220.99631000	3	73.69000000	220.99631000	0
1693269300000	2.99900000	2.99900000	2.99900000	2.99900000	0.00000000	1693269599999	0.00000000	0	0.00000000	0.00000000	0
1693269600000	2.99900000	2.99900000	2.99900000	2.99900000	0.00000000	1693269899999	0.00000000	0	0.00000000	0.00000000	0
1693269900000	2.99900000	2.99900000	2.99900000	2.99900000	0.00000000	1693270199999	0.00000000	0	0.00000000	0.00000000	0
1693270200000	2.99900000	2.99900000	2.99900000	2.99900000	0.00000000	1693270499999	0.00000000	0	0.00000000	0.00000000	0
1693270500000	2.99900000	2.99900000	2.99900000	2.99900000	0.00000000	1693270799999	0.00000000	0	0.00000000	0.00000000	0
1693270800000	2.99900000	2.99900000	2.99900000	2.99900000	0.00000000	1693271099999	0.00000000	0	0.00000000	0.00000000	0
1693271100000	2.99900000	2.99900000	2.99900000	2.99900000	0.00000000	1693271399999	0.00000000	0	0.00000000	0.00000000	0
1693271400000	3.00500000	3.00500000	3.00500000	3.00500000	5.31000000	1693271699999	15.95655000	1	0.00000000	0.00000000	0
1693271700000	3.01200000	3.01200000	3.01200000	3.01200000	54.60000000	1693271999999	164.45520000	2	54.60000000	164.45520000	0
1693272000000	3.01200000	3.01200000	3.01200000	3.01200000	0.00000000	1693272299999	0.00000000	0	0.00000000	0.00000000	0
1693272300000	3.01300000	3.01300000	3.01300000	3.01300000	16.85000000	1693272599999	50.76905000	2	5.31000000	15.99903000	0
1693272600000	3.01000000	3.01000000	3.00800000	3.00800000	160.70000000	1693272899999	483.45182000	3	0.00000000	0.00000000	0
1693272900000	3.00800000	3.00800000	3.00800000	3.00800000	0.00000000	1693273199999	0.00000000	0	0.00000000	0.00000000	0
1693273200000	3.00800000	3.00800000	3.00800000	3.00800000	0.00000000	1693273499999	0.00000000	0	0.00000000	0.00000000	0
1693273500000	3.00900000	3.00900000	3.00900000	3.00900000	4.08000000	1693273799999	12.27672000	1	4.08000000	12.27672000	0
1693273800000	3.00400000	3.00400000	3.00400000	3.00400000	19.27000000	1693274099999	57.88708000	1	0.00000000	0.00000000	0
1693274100000	3.00400000	3.00400000	3.00400000	3.00400000	0.00000000	1693274399999	0.00000000	0	0.00000000	0.00000000	0
1693274400000	3.00400000	3.00400000	3.00400000	3.00400000	0.00000000	1693274699999	0.00000000	0	0.00000000	0.00000000	0
1693274700000	3.00400000	3.00400000	3.00400000	3.00400000	0.00000000	1693274999999	0.00000000	0	0.00000000	0.00000000	0
1693275000000	3.00400000	3.00400000	3.00400000	3.00400000	0.00000000	1693275299999	0.00000000	0	0.00000000	0.00000000	0
1693275300000	3.00400000	3.00400000	3.00400000	3.00400000	0.00000000	1693275599999	0.00000000	0	0.00000000	0.00000000	0
1693275600000	3.00400000	3.00400000	3.00400000	3.00400000	0.00000000	1693275899999	0.00000000	0	0.00000000	0.00000000	0
1693275900000	3.00400000	3.00400000	3.00400000	3.00400000	0.00000000	1693276199999	0.00000000	0	0.00000000	0.00000000	0
1693276200000	2.99300000	2.99300000	2.99300000	2.99300000	79.60000000	1693276499999	238.24280000	4	0.00000000	0.00000000	0
1693276500000	2.99300000	2.99300000	2.99300000	2.99300000	0.00000000	1693276799999	0.00000000	0	0.00000000	0.00000000	0
1693276800000	2.99300000	2.99300000	2.99300000	2.99300000	0.00000000	1693277099999	0.00000000	0	0.00000000	0.00000000	0
1693277100000	2.99300000	2.99300000	2.99300000	2.99300000	0.00000000	1693277399999	0.00000000	0	0.00000000	0.00000000	0
1693277400000	2.99300000	2.99300000	2.99300000	2.99300000	0.00000000	1693277699999	0.00000000	0	0.00000000	0.00000000	0
1693277700000	2.99300000	2.99300000	2.99300000	2.99300000	0.00000000	1693277999999	0.00000000	0	0.00000000	0.00000000	0
1693278000000	2.99300000	2.99300000	2.99300000	2.99300000	0.00000000	1693278299999	0.00000000	0	0.00000000	0.00000000	0
1693278300000	2.99300000	2.99300000	2.99300000	2.99300000	0.00000000	1693278599999	0.00000000	0	0.00000000	0.00000000	0
1693278600000	2.98500000	2.98500000	2.98500000	2.98500000	332.00000000	1693278899999	991.02000000	2	0.00000000	0.00000000	0
1693278900000	2.98500000	2.98500000	2.98500000	2.98500000	0.00000000	1693279199999	0.00000000	0	0.00000000	0.00000000	0
1693279200000	2.98500000	2.98500000	2.98500000	2.98500000	0.00000000	1693279499999	0.00000000	0	0.00000000	0.00000000	0
1693279500000	2.98500000	2.98500000	2.98500000	2.98500000	0.00000000	1693279799999	0.00000000	0	0.00000000	0.00000000	0
1693279800000	2.98600000	2.98600000	2.98600000	2.98600000	9.30000000	1693280099999	27.76980000	2	5.30000000	15.82580000	0
1693280100000	2.98600000	2.99200000	2.98600000	2.99200000	553.09000000	1693280399999	1652.24338000	8	302.96000000	905.35520000	0
1693280400000	2.99000000	3.00500000	2.99000000	3.00500000	947.28000000	1693280699999	2839.52954000	14	947.28000000	2839.52954000	0
1693280700000	3.00500000	3.00500000	3.00500000	3.00500000	0.00000000	1693280999999	0.00000000	0	0.00000000	0.00000000	0
1693281000000	3.00500000	3.00500000	3.00500000	3.00500000	0.00000000	1693281299999	0.00000000	0	0.00000000	0.00000000	0
1693281300000	3.00500000	3.00500000	3.00500000	3.00500000	0.00000000	1693281599999	0.00000000	0	0.00000000	0.00000000	0
1693281600000	3.00500000	3.00500000	3.00500000	3.00500000	0.00000000	1693281899999	0.00000000	0	0.00000000	0.00000000	0
1693281900000	3.00000000	3.00000000	3.00000000	3.00000000	5.32000000	1693282199999	15.96000000	1	0.00000000	0.00000000	0
1693282200000	3.00000000	3.00000000	3.00000000	3.00000000	0.00000000	1693282499999	0.00000000	0	0.00000000	0.00000000	0
1693282500000	3.00000000	3.00000000	3.00000000	3.00000000	0.00000000	1693282799999	0.00000000	0	0.00000000	0.00000000	0
1693282800000	3.00000000	3.00000000	3.00000000	3.00000000	0.00000000	1693283099999	0.00000000	0	0.00000000	0.00000000	0
1693283100000	3.00000000	3.00000000	3.00000000	3.00000000	0.00000000	1693283399999	0.00000000	0	0.00000000	0.00000000	0
1693283400000	2.99700000	2.99700000	2.99700000	2.99700000	5.32000000	1693283699999	15.94404000	1	5.32000000	15.94404000	0
1693283700000	3.01500000	3.05500000	3.01500000	3.03400000	2118.34000000	1693283999999	6435.39846000	51	1781.07000000	5409.73374000	0
1693284000000	3.03400000	3.05700000	3.03400000	3.05000000	3835.44000000	1693284299999	11696.54821000	53	387.85000000	1182.28999000	0
1693284300000	3.04800000	3.04800000	3.04100000	3.04100000	315.80000000	1693284599999	962.23699000	11	0.00000000	0.00000000	0
1693284600000	3.03400000	3.03400000	3.01700000	3.01800000	35.95000000	1693284899999	108.83691000	6	9.28000000	28.04483000	0
1693284900000	3.01800000	3.01800000	3.01800000	3.01800000	0.00000000	1693285199999	0.00000000	0	0.00000000	0.00000000	0
1693285200000	3.02000000	3.04000000	3.02000000	3.03500000	580.19000000	1693285499999	1755.28088000	17	552.08000000	1669.89351000	0
1693285500000	3.02700000	3.04100000	3.02700000	3.04100000	273.91000000	1693285799999	832.06557000	7	273.91000000	832.06557000	0
1693285800000	3.04200000	3.04400000	3.03900000	3.03900000	93.66000000	1693286099999	284.83265000	11	16.12000000	49.06928000	0
1693286100000	3.04700000	3.05000000	3.03300000	3.03300000	208.84000000	1693286399999	635.71770000	8	65.90000000	200.88268000	0
1693286400000	3.03400000	3.03400000	3.03000000	3.03000000	49.77000000	1693286699999	150.89076000	5	0.00000000	0.00000000	0
1693286700000	3.02800000	3.02800000	3.02800000	3.02800000	59.04000000	1693286999999	178.77312000	1	0.00000000	0.00000000	0
1693287000000	3.02800000	3.02800000	3.02800000	3.02800000	0.00000000	1693287299999	0.00000000	0	0.00000000	0.00000000	0
1693287300000	3.03300000	3.03300000	3.03300000	3.03300000	9.21000000	1693287599999	27.93393000	1	0.00000000	0.00000000	0
1693287600000	3.03300000	3.03300000	3.03300000	3.03300000	0.00000000	1693287899999	0.00000000	0	0.00000000	0.00000000	0
1693287900000	3.03300000	3.03300000	3.03300000	3.03300000	0.00000000	1693288199999	0.00000000	0	0.00000000	0.00000000	0
1693288200000	3.03300000	3.03300000	3.03300000	3.03300000	0.00000000	1693288499999	0.00000000	0	0.00000000	0.00000000	0
1693288500000	3.02700000	3.02700000	3.02700000	3.02700000	281.53000000	1693288799999	852.19131000	5	81.49000000	246.67023000	0
1693288800000	3.02700000	3.02700000	3.01800000	3.01800000	343.79000000	1693289099999	1037.94517000	11	21.13000000	63.96051000	0
1693289100000	3.01800000	3.01800000	3.01800000	3.01800000	0.00000000	1693289399999	0.00000000	0	0.00000000	0.00000000	0
1693289400000	3.01200000	3.01200000	3.00800000	3.00800000	370.72000000	1693289699999	1116.24916000	6	0.00000000	0.00000000	0
1693289700000	3.00500000	3.00900000	3.00000000	3.00900000	1437.24000000	1693289999999	4312.94294000	16	1035.07000000	3105.50898000	0
1693290000000	3.00800000	3.01000000	3.00800000	3.01000000	65.19000000	1693290299999	196.20313000	5	65.19000000	196.20313000	0
1693290300000	3.01000000	3.01000000	3.01000000	3.01000000	0.00000000	1693290599999	0.00000000	0	0.00000000	0.00000000	0
1693290600000	3.01000000	3.01000000	3.01000000	3.01000000	0.00000000	1693290899999	0.00000000	0	0.00000000	0.00000000	0
1693290900000	3.01000000	3.01000000	3.01000000	3.01000000	0.00000000	1693291199999	0.00000000	0	0.00000000	0.00000000	0
1693291200000	3.01000000	3.01000000	3.01000000	3.01000000	0.00000000	1693291499999	0.00000000	0	0.00000000	0.00000000	0
1693291500000	3.01000000	3.01000000	3.01000000	3.01000000	0.00000000	1693291799999	0.00000000	0	0.00000000	0.00000000	0
1693291800000	3.00100000	3.00100000	3.00100000	3.00100000	9.56000000	1693292099999	28.68956000	1	9.56000000	28.68956000	0
1693292100000	3.00200000	3.00200000	2.99700000	2.99700000	50.76000000	1693292399999	152.21472000	2	17.40000000	52.23480000	0
1693292400000	2.99900000	2.99900000	2.99900000	2.99900000	46.00000000	1693292699999	137.95400000	1	46.00000000	137.95400000	0
1693292700000	2.99900000	2.99900000	2.99900000	2.99900000	0.00000000	1693292999999	0.00000000	0	0.00000000	0.00000000	0
1693293000000	2.99900000	2.99900000	2.99900000	2.99900000	0.00000000	1693293299999	0.00000000	0	0.00000000	0.00000000	0
1693293300000	3.00500000	3.00500000	3.00500000	3.00500000	23.90000000	1693293599999	71.81950000	2	23.90000000	71.81950000	0
1693293600000	3.00500000	3.00500000	3.00500000	3.00500000	235.53000000	1693293899999	707.76765000	1	235.53000000	707.76765000	0
1693293900000	3.00500000	3.00500000	3.00400000	3.00400000	124.81000000	1693294199999	374.95419000	3	0.00000000	0.00000000	0
1693294200000	3.00000000	3.00000000	3.00000000	3.00000000	23.54000000	1693294499999	70.62000000	2	0.00000000	0.00000000	0
1693294500000	2.99500000	2.99500000	2.99500000	2.99500000	4.06000000	1693294799999	12.15970000	1	0.00000000	0.00000000	0
1693294800000	2.99500000	2.99500000	2.99500000	2.99500000	0.00000000	1693295099999	0.00000000	0	0.00000000	0.00000000	0
1693295100000	2.99200000	2.99200000	2.99200000	2.99200000	14.71000000	1693295399999	44.01232000	1	0.00000000	0.00000000	0
1693295400000	2.99100000	2.99100000	2.98700000	2.98700000	166.63000000	1693295699999	497.85753000	6	0.00000000	0.00000000	0
1693295700000	2.98700000	2.98700000	2.98700000	2.98700000	0.00000000	1693295999999	0.00000000	0	0.00000000	0.00000000	0
1693296000000	2.98500000	2.98500000	2.98500000	2.98500000	0.92000000	1693296299999	2.74620000	1	0.00000000	0.00000000	0
1693296300000	2.98500000	2.98500000	2.98500000	2.98500000	0.00000000	1693296599999	0.00000000	0	0.00000000	0.00000000	0
1693296600000	2.97600000	2.97600000	2.97600000	2.97600000	5.02000000	1693296899999	14.93952000	1	0.00000000	0.00000000	0
1693296900000	2.98100000	2.98600000	2.98100000	2.98600000	845.15000000	1693297199999	2520.36998000	11	212.23000000	633.63546000	0
1693297200000	2.98600000	2.98600000	2.98600000	2.98600000	0.00000000	1693297499999	0.00000000	0	0.00000000	0.00000000	0
1693297500000	2.98600000	2.98600000	2.98600000	2.98600000	0.00000000	1693297799999	0.00000000	0	0.00000000	0.00000000	0
1693297800000	2.98200000	3.01400000	2.97900000	2.97900000	1788.66000000	1693298099999	5353.39233000	29	1540.92000000	4614.92617000	0
1693298100000	2.97700000	2.97700000	2.97700000	2.97700000	82.32000000	1693298399999	245.06664000	3	0.00000000	0.00000000	0
1693298400000	2.98200000	2.98300000	2.97600000	2.97600000	9.70000000	1693298699999	28.89848000	3	5.11000000	15.23864000	0
1693298700000	2.97600000	2.97600000	2.97600000	2.97600000	0.00000000	1693298999999	0.00000000	0	0.00000000	0.00000000	0
1693299000000	2.97500000	2.97500000	2.97100000	2.97100000	37.77000000	1693299299999	112.23115000	2	0.00000000	0.00000000	0
1693299300000	2.97100000	2.97100000	2.97100000	2.97100000	0.00000000	1693299599999	0.00000000	0	0.00000000	0.00000000	0
1693299600000	2.97400000	2.97400000	2.97400000	2.97400000	4.59000000	1693299899999	13.65066000	1	4.59000000	13.65066000	0
1693299900000	2.97400000	2.97400000	2.97400000	2.97400000	0.00000000	1693300199999	0.00000000	0	0.00000000	0.00000000	0
1693300200000	2.97100000	2.97400000	2.97100000	2.97400000	10.09000000	1693300499999	29.98882000	3	5.38000000	15.99541000	0
1693300500000	2.97400000	2.97400000	2.97400000	2.97400000	0.00000000	1693300799999	0.00000000	0	0.00000000	0.00000000	0
1693300800000	2.97400000	2.97400000	2.97400000	2.97400000	0.00000000	1693301099999	0.00000000	0	0.00000000	0.00000000	0
1693301100000	2.97400000	2.97400000	2.97400000	2.97400000	0.00000000	1693301399999	0.00000000	0	0.00000000	0.00000000	0
1693301400000	2.97400000	2.97400000	2.97400000	2.97400000	0.00000000	1693301699999	0.00000000	0	0.00000000	0.00000000	0
1693301700000	2.97800000	2.98100000	2.97800000	2.98100000	125.81000000	1693301999999	374.96407000	2	125.81000000	374.96407000	0
1693302000000	2.98400000	2.98400000	2.98400000	2.98400000	16.42000000	1693302299999	48.99728000	1	16.42000000	48.99728000	0
1693302300000	2.98400000	2.98400000	2.98400000	2.98400000	0.00000000	1693302599999	0.00000000	0	0.00000000	0.00000000	0
1693302600000	2.98000000	2.98000000	2.97900000	2.97900000	15.56000000	1693302899999	46.35799000	2	0.00000000	0.00000000	0
1693302900000	2.97900000	2.97900000	2.97900000	2.97900000	0.00000000	1693303199999	0.00000000	0	0.00000000	0.00000000	0
1693303200000	2.97300000	2.97300000	2.97300000	2.97300000	100.00000000	1693303499999	297.30000000	2	0.00000000	0.00000000	0
1693303500000	2.97300000	2.97300000	2.97300000	2.97300000	0.00000000	1693303799999	0.00000000	0	0.00000000	0.00000000	0
1693303800000	2.97300000	2.97300000	2.97300000	2.97300000	0.00000000	1693304099999	0.00000000	0	0.00000000	0.00000000	0
1693304100000	2.98100000	2.98400000	2.97800000	2.97800000	273.63000000	1693304399999	816.07215000	8	203.45000000	606.95295000	0
1693304400000	2.98500000	2.98600000	2.98500000	2.98500000	1844.14000000	1693304699999	5504.76271000	15	4.80000000	14.32800000	0
1693304700000	2.98100000	2.98100000	2.97900000	2.97900000	137.20000000	1693304999999	408.87498000	4	0.00000000	0.00000000	0
1693305000000	2.99200000	3.04500000	2.99200000	3.02800000	2660.11000000	1693305299999	8054.03167000	108	2286.19000000	6922.44599000	0
1693305300000	3.02800000	3.02800000	3.01300000	3.01500000	1526.00000000	1693305599999	4609.19233000	44	128.80000000	388.53905000	0
1693305600000	3.01300000	3.01600000	3.00900000	3.01600000	84.96000000	1693305899999	256.00304000	7	51.01000000	153.74894000	0
1693305900000	3.01500000	3.01500000	3.01100000	3.01500000	191.06000000	1693306199999	575.70876000	19	25.32000000	76.33503000	0
1693306200000	3.01100000	3.01700000	3.01100000	3.01700000	287.13000000	1693306499999	865.16661000	9	287.13000000	865.16661000	0
1693306500000	3.02100000	3.03000000	3.02100000	3.02300000	724.55000000	1693306799999	2193.77243000	10	494.77000000	1498.01748000	0
1693306800000	3.02200000	3.02200000	3.00100000	3.00100000	783.19000000	1693307099999	2355.24971000	17	479.84000000	1439.99984000	0
1693307100000	3.01400000	3.03200000	3.01400000	3.03100000	504.52000000	1693307399999	1526.78021000	17	259.11000000	782.94250000	0
1693307400000	3.02500000	3.03300000	3.02400000	3.02500000	39.09000000	1693307699999	118.29433000	5	6.86000000	20.80638000	0
1693307700000	3.02500000	3.02500000	3.02500000	3.02500000	0.00000000	1693307999999	0.00000000	0	0.00000000	0.00000000	0
1693308000000	3.02200000	3.02300000	3.01500000	3.01500000	141.36000000	1693308299999	427.15581000	4	126.36000000	381.92390000	0
1693308300000	3.01500000	3.01500000	3.01500000	3.01500000	0.00000000	1693308599999	0.00000000	0	0.00000000	0.00000000	0
1693308600000	3.01500000	3.01500000	3.01500000	3.01500000	0.00000000	1693308899999	0.00000000	0	0.00000000	0.00000000	0
1693308900000	3.01500000	3.01500000	3.01500000	3.01500000	0.00000000	1693309199999	0.00000000	0	0.00000000	0.00000000	0
1693309200000	3.01500000	3.01500000	3.01500000	3.01500000	0.00000000	1693309499999	0.00000000	0	0.00000000	0.00000000	0
1693309500000	3.01700000	3.02400000	3.01700000	3.02400000	299.04000000	1693309799999	903.06170000	6	230.97000000	697.66994000	0
1693309800000	3.02100000	3.02100000	3.02000000	3.02000000	38.60000000	1693310099999	116.58828000	2	0.00000000	0.00000000	0
1693310100000	3.02000000	3.02000000	3.02000000	3.02000000	0.00000000	1693310399999	0.00000000	0	0.00000000	0.00000000	0
1693310400000	3.03300000	3.03600000	3.03000000	3.03000000	233.64000000	1693310699999	708.96617000	21	152.33000000	462.28691000	0
1693310700000	3.03000000	3.03000000	3.03000000	3.03000000	0.00000000	1693310999999	0.00000000	0	0.00000000	0.00000000	0
1693311000000	3.03000000	3.03000000	3.03000000	3.03000000	0.00000000	1693311299999	0.00000000	0	0.00000000	0.00000000	0
1693311300000	3.01200000	3.01200000	3.00600000	3.00600000	345.03000000	1693311599999	1038.31208000	14	0.00000000	0.00000000	0
1693311600000	3.00200000	3.00500000	2.99700000	3.00300000	98.63000000	1693311899999	295.87271000	5	23.91000000	71.84191000	0
1693311900000	3.01100000	3.01100000	3.00400000	3.00400000	41.47000000	1693312199999	124.60861000	3	4.09000000	12.31499000	0
1693312200000	3.00100000	3.00100000	3.00100000	3.00100000	4.10000000	1693312499999	12.30410000	1	4.10000000	12.30410000	0
1693312500000	2.99800000	3.00300000	2.99800000	3.00300000	66.66000000	1693312799999	199.90642000	5	55.45000000	166.28484000	0
1693312800000	2.99800000	2.99800000	2.99500000	2.99500000	96.91000000	1693313099999	290.32477000	6	0.00000000	0.00000000	0
1693313100000	2.99200000	2.99200000	2.99000000	2.99000000	125.39000000	1693313399999	374.96622000	2	0.00000000	0.00000000	0
1693313400000	2.98900000	2.98900000	2.98500000	2.98500000	37.04000000	1693313699999	110.63012000	3	16.43000000	49.10927000	0
1693313700000	2.98900000	2.99300000	2.98900000	2.99300000	30.21000000	1693313999999	90.37320000	7	30.21000000	90.37320000	0
1693314000000	2.99300000	2.99300000	2.99300000	2.99300000	410.00000000	1693314299999	1227.13000000	4	136.83000000	409.53219000	0
1693314300000	2.98900000	2.98900000	2.98500000	2.98500000	93.67000000	1693314599999	279.73423000	5	0.00000000	0.00000000	0
1693314600000	2.99100000	2.99300000	2.99100000	2.99300000	105.21000000	1693314899999	314.88357000	3	105.21000000	314.88357000	0
1693314900000	2.98800000	2.98800000	2.98600000	2.98600000	120.18000000	1693315199999	358.95958000	4	0.00000000	0.00000000	0
1693315200000	2.98100000	2.98100000	2.98100000	2.98100000	8.30000000	1693315499999	24.74230000	1	0.00000000	0.00000000	0
1693315500000	2.98200000	2.98200000	2.98200000	2.98200000	4.97000000	1693315799999	14.82054000	1	4.97000000	14.82054000	0
1693315800000	2.98600000	2.98600000	2.98600000	2.98600000	25.11000000	1693316099999	74.97846000	1	25.11000000	74.97846000	0
1693316100000	2.98600000	2.98600000	2.98500000	2.98500000	13.59000000	1693316399999	40.57113000	2	0.00000000	0.00000000	0
1693316400000	2.98800000	2.98900000	2.98800000	2.98900000	11.81000000	1693316699999	35.29341000	2	11.81000000	35.29341000	0
1693316700000	2.98900000	2.98900000	2.98900000	2.98900000	0.00000000	1693316999999	0.00000000	0	0.00000000	0.00000000	0
1693317000000	2.98900000	2.98900000	2.98900000	2.98900000	0.00000000	1693317299999	0.00000000	0	0.00000000	0.00000000	0
1693317300000	2.98900000	2.98900000	2.98900000	2.98900000	0.00000000	1693317599999	0.00000000	0	0.00000000	0.00000000	0
1693317600000	2.99400000	2.99400000	2.99000000	2.99000000	101.92000000	1693317899999	304.76569000	3	4.98000000	14.91012000	0
1693317900000	2.98900000	2.99800000	2.98500000	2.99800000	715.67000000	1693318199999	2139.34210000	9	39.06000000	117.03841000	0
1693318200000	2.99800000	2.99800000	2.99800000	2.99800000	0.00000000	1693318499999	0.00000000	0	0.00000000	0.00000000	0
1693318500000	2.99900000	3.00400000	2.99900000	3.00400000	114.57000000	1693318799999	343.66813000	3	114.57000000	343.66813000	0
1693318800000	3.00800000	3.05000000	3.00800000	3.03600000	1876.83000000	1693319099999	5706.99583000	70	1563.70000000	4754.98862000	0
1693319100000	3.04300000	3.04600000	3.03300000	3.03300000	1278.05000000	1693319399999	3887.37723000	13	633.41000000	1928.70101000	0
1693319400000	3.03700000	3.04900000	3.03100000	3.04900000	1067.39000000	1693319699999	3248.58825000	34	957.82000000	2916.47032000	0
1693319700000	3.04900000	3.05000000	3.04000000	3.04000000	2012.70000000	1693319999999	6136.38900000	59	1726.27000000	5264.94844000	0
1693320000000	3.04800000	3.05000000	3.04600000	3.04600000	1638.21000000	1693320299999	4996.27521000	33	1578.81000000	4815.32281000	0
1693320300000	3.05000000	3.05000000	3.03000000	3.03000000	564.93000000	1693320599999	1721.36552000	11	443.62000000	1353.04100000	0
1693320600000	3.03500000	3.04000000	3.03200000	3.03300000	3070.42000000	1693320899999	9318.62093000	75	2904.27000000	8814.73259000	0
1693320900000	3.03900000	3.05100000	3.03900000	3.05100000	310.40000000	1693321199999	945.89415000	10	267.58000000	815.45443000	0
1693321200000	3.04800000	3.05500000	3.04400000	3.04400000	472.79000000	1693321499999	1441.73651000	13	129.36000000	395.12602000	0
1693321500000	3.04900000	3.04900000	3.04100000	3.04100000	414.24000000	1693321799999	1261.33266000	6	0.00000000	0.00000000	0
1693321800000	3.04300000	3.05300000	3.04300000	3.05300000	28.25000000	1693322099999	86.12931000	4	21.33000000	65.04407000	0
1693322100000	3.04600000	3.04600000	3.03700000	3.03900000	667.85000000	1693322399999	2030.95008000	15	80.21000000	243.91989000	0
1693322400000	3.02900000	3.03300000	3.02800000	3.03300000	16.97000000	1693322699999	51.42698000	3	6.97000000	21.14001000	0
1693322700000	3.03900000	3.04100000	3.03900000	3.04100000	109.31000000	1693322999999	332.24833000	4	109.31000000	332.24833000	0
1693323000000	3.04400000	3.04400000	3.04400000	3.04400000	77.65000000	1693323299999	236.36660000	1	77.65000000	236.36660000	0
1693323300000	3.04400000	3.04400000	3.04400000	3.04400000	0.00000000	1693323599999	0.00000000	0	0.00000000	0.00000000	0
1693323600000	3.04200000	3.04200000	3.04200000	3.04200000	278.23000000	1693323899999	846.37566000	10	278.23000000	846.37566000	0
1693323900000	3.03900000	3.03900000	3.03900000	3.03900000	24.67000000	1693324199999	74.97213000	1	0.00000000	0.00000000	0
1693324200000	3.03800000	3.03800000	3.03300000	3.03300000	430.81000000	1693324499999	1307.57844000	7	299.10000000	907.60104000	0
1693324500000	3.03200000	3.03300000	3.03000000	3.03000000	492.03000000	1693324799999	1491.86390000	8	0.00000000	0.00000000	0
1693324800000	3.03100000	3.03900000	3.03000000	3.03800000	254.25000000	1693325099999	771.20713000	9	154.62000000	469.22860000	0
1693325100000	3.03600000	3.04000000	3.03000000	3.03900000	105.38000000	1693325399999	319.58637000	6	39.71000000	120.59900000	0
1693325400000	3.04100000	3.04500000	3.04100000	3.04400000	180.05000000	1693325699999	548.06089000	8	5.96000000	18.12436000	0
1693325700000	3.04400000	3.04400000	3.04400000	3.04400000	0.00000000	1693325999999	0.00000000	0	0.00000000	0.00000000	0
1693326000000	3.04000000	3.04000000	3.03600000	3.03600000	2422.17000000	1693326299999	7354.41281000	26	2331.62000000	7079.47832000	0
1693326300000	3.04300000	3.04800000	3.04300000	3.04400000	188.03000000	1693326599999	572.74792000	10	97.00000000	295.56395000	0
1693326600000	3.04100000	3.04100000	3.04100000	3.04100000	12.00000000	1693326899999	36.49200000	1	12.00000000	36.49200000	0
1693326900000	3.04300000	3.04300000	3.04300000	3.04300000	24.64000000	1693327199999	74.97952000	1	24.64000000	74.97952000	0
1693327200000	3.04600000	3.04700000	3.04200000	3.04200000	129.48000000	1693327499999	394.40239000	5	69.90000000	212.98108000	0
1693327500000	3.04700000	3.04700000	3.03600000	3.03600000	706.76000000	1693327799999	2147.95395000	9	65.68000000	200.12696000	0
1693327800000	3.03600000	3.03600000	3.03600000	3.03600000	0.00000000	1693328099999	0.00000000	0	0.00000000	0.00000000	0
1693328100000	3.03300000	3.03300000	3.03300000	3.03300000	298.43000000	1693328399999	905.13819000	2	0.00000000	0.00000000	0
1693328400000	3.04000000	3.04000000	3.03600000	3.03600000	210.31000000	1693328699999	638.66562000	7	6.00000000	18.24000000	0
1693328700000	3.03600000	3.03600000	3.02700000	3.02700000	2856.21000000	1693328999999	8668.34375000	37	26.44000000	80.11320000	0
1693329000000	3.02700000	3.02700000	3.02700000	3.02700000	173.18000000	1693329299999	524.21586000	3	107.01000000	323.91927000	0
1693329300000	3.02700000	3.02700000	3.02700000	3.02700000	0.00000000	1693329599999	0.00000000	0	0.00000000	0.00000000	0
1693329600000	3.02700000	3.02700000	3.02700000	3.02700000	0.00000000	1693329899999	0.00000000	0	0.00000000	0.00000000	0
1693329900000	3.04100000	3.04100000	3.04100000	3.04100000	4.06000000	1693330199999	12.34646000	1	4.06000000	12.34646000	0
1693330200000	3.04500000	3.04500000	3.04500000	3.04500000	14.36000000	1693330499999	43.72620000	1	0.00000000	0.00000000	0
1693330500000	3.05000000	3.05300000	3.04700000	3.04700000	331.31000000	1693330799999	1011.06697000	8	129.15000000	394.06185000	0
1693330800000	3.04600000	3.04600000	3.04600000	3.04600000	62.97000000	1693331099999	191.80662000	1	62.97000000	191.80662000	0
1693331100000	3.04700000	3.04700000	3.04700000	3.04700000	213.74000000	1693331399999	651.26578000	7	213.74000000	651.26578000	0
1693331400000	3.04700000	3.04700000	3.04700000	3.04700000	0.00000000	1693331699999	0.00000000	0	0.00000000	0.00000000	0
1693331700000	3.04800000	3.05000000	3.04400000	3.04500000	321.22000000	1693331999999	979.03589000	9	73.29000000	223.51916000	0
1693332000000	3.04500000	3.04500000	3.04500000	3.04500000	0.00000000	1693332299999	0.00000000	0	0.00000000	0.00000000	0
1693332300000	3.05700000	3.05700000	3.05000000	3.05100000	173.26000000	1693332599999	529.16918000	8	71.32000000	218.02524000	0
1693332600000	3.05100000	3.05100000	3.04700000	3.04700000	846.58000000	1693332899999	2581.93906000	9	337.37000000	1029.31587000	0
1693332900000	3.04700000	3.04700000	3.04700000	3.04700000	0.00000000	1693333199999	0.00000000	0	0.00000000	0.00000000	0
1693333200000	3.04500000	3.04500000	3.04500000	3.04500000	32.81000000	1693333499999	99.90645000	1	0.00000000	0.00000000	0
1693333500000	3.04500000	3.04800000	3.04200000	3.04800000	105.60000000	1693333799999	321.48558000	7	25.03000000	76.22742000	0
1693333800000	3.04700000	3.05600000	3.04700000	3.04700000	253.37000000	1693334099999	772.63630000	14	203.63000000	620.86100000	0
1693334100000	3.04600000	3.04600000	3.04600000	3.04600000	7.67000000	1693334399999	23.36282000	1	7.67000000	23.36282000	0
1693334400000	3.04900000	3.05500000	3.04900000	3.05000000	482.59000000	1693334699999	1472.70140000	13	329.59000000	1005.47950000	0
1693334700000	3.05000000	3.05000000	3.05000000	3.05000000	114.86000000	1693334999999	350.32300000	2	17.22000000	52.52100000	0
1693335000000	3.04900000	3.04900000	3.04900000	3.04900000	473.89000000	1693335299999	1444.89061000	3	0.00000000	0.00000000	0
1693335300000	3.04900000	3.04900000	3.04900000	3.04900000	38.20000000	1693335599999	116.47180000	2	0.00000000	0.00000000	0
1693335600000	3.04900000	3.04900000	3.04900000	3.04900000	1541.39000000	1693335899999	4699.69811000	31	0.00000000	0.00000000	0
1693335900000	3.05900000	3.07500000	3.05900000	3.06900000	220.54000000	1693336199999	675.41824000	12	200.54000000	614.03824000	0
1693336200000	3.06600000	3.06600000	3.06600000	3.06600000	3.30000000	1693336499999	10.11780000	1	0.00000000	0.00000000	0
1693336500000	3.06600000	3.06600000	3.06600000	3.06600000	0.00000000	1693336799999	0.00000000	0	0.00000000	0.00000000	0
1693336800000	3.05000000	3.05000000	3.05000000	3.05000000	16.44000000	1693337099999	50.14200000	2	0.00000000	0.00000000	0
1693337100000	3.04900000	3.04900000	3.04900000	3.04900000	10.00000000	1693337399999	30.49000000	1	0.00000000	0.00000000	0
1693337400000	3.04900000	3.04900000	3.04900000	3.04900000	0.00000000	1693337699999	0.00000000	0	0.00000000	0.00000000	0
1693337700000	3.05300000	3.05300000	3.05300000	3.05300000	5.00000000	1693337999999	15.26500000	1	5.00000000	15.26500000	0
1693338000000	3.05300000	3.05300000	3.05300000	3.05300000	0.00000000	1693338299999	0.00000000	0	0.00000000	0.00000000	0
1693338300000	3.05700000	3.05700000	3.05200000	3.05200000	188.76000000	1693338599999	576.57220000	8	0.00000000	0.00000000	0
1693338600000	3.05400000	3.05400000	3.04600000	3.04800000	62.98000000	1693338899999	192.15242000	7	23.72000000	72.44088000	0
1693338900000	3.04800000	3.06000000	3.04800000	3.06000000	107.51000000	1693339199999	328.05256000	6	107.51000000	328.05256000	0
1693339200000	3.06100000	3.06100000	3.06100000	3.06100000	163.39000000	1693339499999	500.13679000	5	0.00000000	0.00000000	0
1693339500000	3.05900000	3.05900000	3.05600000	3.05600000	156.65000000	1693339799999	478.99994000	5	0.00000000	0.00000000	0
1693339800000	3.05700000	3.06700000	3.05700000	3.06700000	100.79000000	1693340099999	308.90168000	5	100.79000000	308.90168000	0
1693340100000	3.06000000	3.06000000	3.06000000	3.06000000	32.67000000	1693340399999	99.97020000	1	32.67000000	99.97020000	0
1693340400000	3.06000000	3.06000000	3.05900000	3.05900000	7.61000000	1693340699999	23.28543000	2	0.00000000	0.00000000	0
1693340700000	3.05900000	3.05900000	3.05900000	3.05900000	0.00000000	1693340999999	0.00000000	0	0.00000000	0.00000000	0
1693341000000	3.05900000	3.05900000	3.05900000	3.05900000	0.00000000	1693341299999	0.00000000	0	0.00000000	0.00000000	0
1693341300000	3.05500000	3.05500000	3.05400000	3.05400000	231.20000000	1693341599999	706.30887000	5	0.00000000	0.00000000	0
1693341600000	3.05800000	3.05800000	3.05000000	3.05000000	39.17000000	1693341899999	119.56517000	3	6.44000000	19.69352000	0
1693341900000	3.05000000	3.05000000	3.05000000	3.05000000	0.00000000	1693342199999	0.00000000	0	0.00000000	0.00000000	0
1693342200000	3.04400000	3.04400000	3.04400000	3.04400000	10.00000000	1693342499999	30.44000000	1	0.00000000	0.00000000	0
1693342500000	3.04400000	3.04400000	3.04400000	3.04400000	0.00000000	1693342799999	0.00000000	0	0.00000000	0.00000000	0
1693342800000	3.03700000	3.03700000	3.03600000	3.03600000	20.20000000	1693343099999	61.33720000	2	0.00000000	0.00000000	0
1693343100000	3.04000000	3.04000000	3.04000000	3.04000000	266.80000000	1693343399999	811.07200000	4	248.44000000	755.25760000	0
1693343400000	3.03600000	3.03600000	3.03600000	3.03600000	10.31000000	1693343699999	31.30116000	2	0.00000000	0.00000000	0
1693343700000	3.03600000	3.03600000	3.03600000	3.03600000	0.00000000	1693343999999	0.00000000	0	0.00000000	0.00000000	0
1693344000000	3.03600000	3.03600000	3.03600000	3.03600000	0.00000000	1693344299999	0.00000000	0	0.00000000	0.00000000	0
1693344300000	3.03600000	3.03600000	3.03600000	3.03600000	0.00000000	1693344599999	0.00000000	0	0.00000000	0.00000000	0
1693344600000	3.03600000	3.03600000	3.03600000	3.03600000	0.00000000	1693344899999	0.00000000	0	0.00000000	0.00000000	0
1693344900000	3.04400000	3.04400000	3.03000000	3.03000000	1188.79000000	1693345199999	3611.50354000	34	65.68000000	199.47016000	0
1693345200000	3.03000000	3.03000000	3.03000000	3.03000000	0.00000000	1693345499999	0.00000000	0	0.00000000	0.00000000	0
1693345500000	3.03100000	3.03100000	3.02300000	3.02300000	1051.81000000	1693345799999	3183.77908000	18	0.00000000	0.00000000	0
1693345800000	3.02500000	3.02900000	3.02400000	3.02400000	179.54000000	1693346099999	543.43021000	6	125.87000000	380.89638000	0
1693346100000	3.02200000	3.02200000	3.01800000	3.02000000	482.72000000	1693346399999	1457.86656000	11	6.52000000	19.69040000	0
1693346400000	3.02100000	3.03000000	3.02100000	3.02900000	175.87000000	1693346699999	532.16983000	8	155.26000000	469.73564000	0
1693346700000	3.02900000	3.02900000	3.02900000	3.02900000	0.00000000	1693346999999	0.00000000	0	0.00000000	0.00000000	0
1693347000000	3.03200000	3.03200000	3.03200000	3.03200000	1791.84000000	1693347299999	5432.85888000	11	0.00000000	0.00000000	0
1693347300000	3.02800000	3.02800000	3.02500000	3.02500000	1046.77000000	1693347599999	3167.07385000	9	608.97000000	1842.13425000	0
1693347600000	3.02500000	3.02500000	3.02500000	3.02500000	0.00000000	1693347899999	0.00000000	0	0.00000000	0.00000000	0
1693347900000	3.02500000	3.02500000	3.02500000	3.02500000	23.54000000	1693348199999	71.20850000	1	0.00000000	0.00000000	0
1693348200000	3.02500000	3.02500000	3.02500000	3.02500000	0.00000000	1693348499999	0.00000000	0	0.00000000	0.00000000	0
1693348500000	3.02900000	3.03200000	3.02900000	3.03100000	128.26000000	1693348799999	388.58271000	5	128.26000000	388.58271000	0
1693348800000	3.03400000	3.03600000	3.03400000	3.03600000	128.10000000	1693349099999	388.80908000	6	111.08000000	337.15338000	0
1693349100000	3.03600000	3.03600000	3.03600000	3.03600000	0.00000000	1693349399999	0.00000000	0	0.00000000	0.00000000	0
1693349400000	3.03600000	3.03600000	3.03600000	3.03600000	0.00000000	1693349699999	0.00000000	0	0.00000000	0.00000000	0
1693349700000	3.03600000	3.03600000	3.03600000	3.03600000	0.00000000	1693349999999	0.00000000	0	0.00000000	0.00000000	0
1693350000000	3.03600000	3.03600000	3.03600000	3.03600000	0.00000000	1693350299999	0.00000000	0	0.00000000	0.00000000	0
1693350300000	3.03800000	3.03800000	3.03800000	3.03800000	658.66000000	1693350599999	2001.00908000	2	641.81000000	1949.81878000	0
1693350600000	3.03800000	3.03800000	3.03100000	3.03100000	306.53000000	1693350899999	930.91544000	8	0.00000000	0.00000000	0
1693350900000	3.03100000	3.03100000	3.02500000	3.02500000	521.26000000	1693351199999	1579.04206000	10	0.00000000	0.00000000	0
1693351200000	3.02500000	3.02500000	3.02500000	3.02500000	0.00000000	1693351499999	0.00000000	0	0.00000000	0.00000000	0
1693351500000	3.02500000	3.02500000	3.02500000	3.02500000	0.00000000	1693351799999	0.00000000	0	0.00000000	0.00000000	0
1693351800000	3.02500000	3.02500000	3.02500000	3.02500000	0.00000000	1693352099999	0.00000000	0	0.00000000	0.00000000	0
1693352100000	3.02500000	3.02500000	3.02500000	3.02500000	11.00000000	1693352399999	33.27500000	1	11.00000000	33.27500000	0
1693352400000	3.02900000	3.02900000	3.02900000	3.02900000	184.16000000	1693352699999	557.82064000	5	151.15000000	457.83335000	0
1693352700000	3.03500000	3.03500000	3.03500000	3.03500000	7.38000000	1693352999999	22.39830000	1	0.00000000	0.00000000	0
1693353000000	3.03500000	3.03500000	3.03500000	3.03500000	0.00000000	1693353299999	0.00000000	0	0.00000000	0.00000000	0
1693353300000	3.03500000	3.03500000	3.03000000	3.03000000	82.34000000	1693353599999	249.72788000	5	0.00000000	0.00000000	0
