# Supplementary material for: Evaluating machine learning models for predictive accuracy in cryptocurrency price forecasting
Source: PeerJ Comput Sci. 2025 Feb 21;11:e2626. doi: 10.7717/peerj-cs.2626 (PMC12571449; doi:10.7717/peerj-cs.2626)
Supplement: Supplemental Information 1 [file peerj-cs-11-2626-s001.zip › Datasets/TROYBUSD-12h-2023-08-28.csv]

1693180800000	0.00226100	0.00226100	0.00221200	0.00223600	11066415.00000000	1693223999999	24734.56989800	186	4020868.00000000	8975.93691200	0
1693224000000	0.00224300	0.00227300	0.00223500	0.00226500	10942821.00000000	1693267199999	24710.86768200	146	5600441.00000000	12659.47151200	0
