# Supplementary material for: Evaluating machine learning models for predictive accuracy in cryptocurrency price forecasting
Source: PeerJ Comput Sci. 2025 Feb 21;11:e2626. doi: 10.7717/peerj-cs.2626 (PMC12571449; doi:10.7717/peerj-cs.2626)
Supplement: Supplemental Information 1 [file peerj-cs-11-2626-s001.zip › Datasets/TROYBUSD-12h-2023-08-31.csv]

1693440000000	0.00230400	0.00264100	0.00229400	0.00239200	90777190.00000000	1693483199999	224909.25204700	2116	46756191.00000000	115789.90094200	0
1693483200000	0.00240100	0.00240300	0.00226300	0.00228300	19905307.00000000	1693526399999	46304.86646000	352	10410125.00000000	24102.99843700	0
