# Supplementary material for: Evaluating machine learning models for predictive accuracy in cryptocurrency price forecasting
Source: PeerJ Comput Sci. 2025 Feb 21;11:e2626. doi: 10.7717/peerj-cs.2626 (PMC12571449; doi:10.7717/peerj-cs.2626)
Supplement: Supplemental Information 1 [file peerj-cs-11-2626-s001.zip › Datasets/TROYBUSD-1d-2023-08-29.csv]

1693267200000	0.00226700	0.00235600	0.00225400	0.00231400	31710923.00000000	1693353599999	73257.76646700	472	18490847.00000000	42762.77833200	0
