# Supplementary material for: Evaluating machine learning models for predictive accuracy in cryptocurrency price forecasting
Source: PeerJ Comput Sci. 2025 Feb 21;11:e2626. doi: 10.7717/peerj-cs.2626 (PMC12571449; doi:10.7717/peerj-cs.2626)
Supplement: Supplemental Information 1 [file peerj-cs-11-2626-s001.zip › Datasets/TROYBUSD-1h-2023-08-31.csv]

1693440000000	0.00230400	0.00230400	0.00229400	0.00229400	57665.00000000	1693443599999	132.51067800	5	11284.00000000	25.95014800	0
1693443600000	0.00229800	0.00229800	0.00229500	0.00229500	62143.00000000	1693447199999	142.73682900	4	45322.00000000	104.13263400	0
1693447200000	0.00229500	0.00229500	0.00229500	0.00229500	0.00000000	1693450799999	0.00000000	0	0.00000000	0.00000000	0
1693450800000	0.00230000	0.00230000	0.00230000	0.00230000	235908.00000000	1693454399999	542.58840000	3	0.00000000	0.00000000	0
1693454400000	0.00230300	0.00231700	0.00230300	0.00231700	1180335.00000000	1693457999999	2720.33390600	7	1180335.00000000	2720.33390600	0
1693458000000	0.00231800	0.00232200	0.00231700	0.00232200	761609.00000000	1693461599999	1765.16134500	5	750730.00000000	1739.90030700	0
1693461600000	0.00232500	0.00234200	0.00232500	0.00234200	104446.00000000	1693465199999	243.65473000	5	104446.00000000	243.65473000	0
1693465200000	0.00234500	0.00264100	0.00234500	0.00240800	65640969.00000000	1693468799999	164859.89730400	1566	32696025.00000000	82295.29003300	0
1693468800000	0.00240800	0.00243100	0.00236700	0.00237200	13844665.00000000	1693472399999	33155.32624800	225	8603337.00000000	20574.63979500	0
1693472400000	0.00236900	0.00245000	0.00236300	0.00240100	5571016.00000000	1693475999999	13370.53778600	161	2633418.00000000	6324.39236800	0
1693476000000	0.00240700	0.00244000	0.00239500	0.00240200	2051908.00000000	1693479599999	4943.47018200	106	422721.00000000	1022.34128000	0
1693479600000	0.00239500	0.00240100	0.00239200	0.00239200	1266526.00000000	1693483199999	3033.03463900	29	308573.00000000	739.26574100	0
1693483200000	0.00240100	0.00240300	0.00237700	0.00238700	1915653.00000000	1693486799999	4573.29081300	36	840788.00000000	2005.70936800	0
1693486800000	0.00238300	0.00239200	0.00235000	0.00235700	5289690.00000000	1693490399999	12534.66412200	71	1121428.00000000	2666.09890100	0
1693490400000	0.00235800	0.00238300	0.00235500	0.00238300	877842.00000000	1693493999999	2076.75421700	25	789675.00000000	1868.92236400	0
1693494000000	0.00237200	0.00237200	0.00231600	0.00231600	1458458.00000000	1693497599999	3412.32302400	55	622245.00000000	1455.05235400	0
1693497600000	0.00232800	0.00232800	0.00229000	0.00229000	3412416.00000000	1693501199999	7827.11028000	47	2837934.00000000	6501.89629900	0
1693501200000	0.00228700	0.00229100	0.00227600	0.00229100	1921892.00000000	1693504799999	4390.02479100	32	1254813.00000000	2870.07392000	0
1693504800000	0.00229300	0.00230300	0.00229300	0.00229600	348743.00000000	1693508399999	800.39439200	8	52019.00000000	119.64173000	0
1693508400000	0.00228800	0.00229000	0.00228200	0.00229000	408154.00000000	1693511999999	934.15373100	16	305190.00000000	698.73758800	0
1693512000000	0.00228500	0.00229100	0.00227600	0.00229100	2107912.00000000	1693515599999	4810.39156400	21	980627.00000000	2243.31364600	0
1693515600000	0.00228000	0.00228100	0.00226300	0.00228100	592987.00000000	1693519199999	1348.49531700	17	131007.00000000	298.82696700	0
1693519200000	0.00228600	0.00230500	0.00228200	0.00230500	1474399.00000000	1693522799999	3374.72530000	19	1474399.00000000	3374.72530000	0
1693522800000	0.00229600	0.00229600	0.00228300	0.00228300	97161.00000000	1693526399999	222.53890900	5	0.00000000	0.00000000	0
