# Supplementary material for: Evaluating machine learning models for predictive accuracy in cryptocurrency price forecasting
Source: PeerJ Comput Sci. 2025 Feb 21;11:e2626. doi: 10.7717/peerj-cs.2626 (PMC12571449; doi:10.7717/peerj-cs.2626)
Supplement: Supplemental Information 1 [file peerj-cs-11-2626-s001.zip › Datasets/TROYBUSD-1mo-2023-03.csv]

1677628800000	0.00337100	0.00629900	0.00308400	0.00345200	21091492997.00000000	1680307199999	95933734.53223800	606366	10213764872.00000000	46551733.78909900	0
