# Supplementary material for: Evaluating machine learning models for predictive accuracy in cryptocurrency price forecasting
Source: PeerJ Comput Sci. 2025 Feb 21;11:e2626. doi: 10.7717/peerj-cs.2626 (PMC12571449; doi:10.7717/peerj-cs.2626)
Supplement: Supplemental Information 1 [file peerj-cs-11-2626-s001.zip › Datasets/TROYBUSD-1w-2023-04.csv]

1680480000000	0.00358700	0.00371900	0.00338800	0.00367200	481814978.00000000	1681084799999	1713310.68734200	15327	229259544.00000000	817389.64473900	0
1681084800000	0.00367700	0.00384500	0.00350000	0.00373900	343001143.00000000	1681689599999	1263515.50353000	11092	178181383.00000000	657450.05241700	0
1681689600000	0.00373500	0.00378100	0.00320100	0.00325800	255353543.00000000	1682294399999	898208.40994200	9506	113441226.00000000	398848.65401700	0
1682294400000	0.00325800	0.00343000	0.00313800	0.00315600	192289884.00000000	1682899199999	630077.43526200	8670	85634396.00000000	280925.30860700	0
