# Supplementary material for: Evaluating machine learning models for predictive accuracy in cryptocurrency price forecasting
Source: PeerJ Comput Sci. 2025 Feb 21;11:e2626. doi: 10.7717/peerj-cs.2626 (PMC12571449; doi:10.7717/peerj-cs.2626)
Supplement: Supplemental Information 1 [file peerj-cs-11-2626-s001.zip › Datasets/TROYBUSD-1w-2023-06.csv]

1685923200000	0.00260800	0.00260800	0.00178900	0.00192100	100801897.00000000	1686527999999	215632.14990500	3231	39798760.00000000	84050.28789800	0
1686528000000	0.00191800	0.00199300	0.00180100	0.00189600	83995724.00000000	1687132799999	161546.73596400	2309	32623972.00000000	62872.27370200	0
1687132800000	0.00190300	0.00216300	0.00187100	0.00211000	110344579.00000000	1687737599999	225189.23578800	2832	49241093.00000000	100784.93903200	0
1687737600000	0.00210300	0.00213500	0.00191000	0.00202200	177759816.00000000	1688342399999	359732.58850500	4256	77509354.00000000	156994.83378800	0
