# Supplementary material for: Evaluating machine learning models for predictive accuracy in cryptocurrency price forecasting
Source: PeerJ Comput Sci. 2025 Feb 21;11:e2626. doi: 10.7717/peerj-cs.2626 (PMC12571449; doi:10.7717/peerj-cs.2626)
Supplement: Supplemental Information 1 [file peerj-cs-11-2626-s001.zip › Datasets/TROYBUSD-30m-2023-08-28.csv]

1693180800000	0.00226100	0.00226100	0.00225000	0.00225100	1048227.00000000	1693182599999	2364.31566900	12	0.00000000	0.00000000	0
1693182600000	0.00224900	0.00224900	0.00224700	0.00224700	77069.00000000	1693184399999	173.24826100	3	0.00000000	0.00000000	0
1693184400000	0.00223800	0.00223800	0.00223400	0.00223400	141819.00000000	1693186199999	317.10005100	7	0.00000000	0.00000000	0
1693186200000	0.00223300	0.00223400	0.00223000	0.00223000	380212.00000000	1693187999999	848.94604800	8	146780.00000000	327.90652000	0
1693188000000	0.00223600	0.00223700	0.00223600	0.00223700	80410.00000000	1693189799999	179.85317000	3	80410.00000000	179.85317000	0
1693189800000	0.00223700	0.00223700	0.00223600	0.00223600	80946.00000000	1693191599999	181.00749400	3	12238.00000000	27.37640600	0
1693191600000	0.00223400	0.00223800	0.00223400	0.00223800	651680.00000000	1693193399999	1458.37271200	9	629898.00000000	1409.71172400	0
1693193400000	0.00223300	0.00223300	0.00223300	0.00223300	44782.00000000	1693195199999	99.99820600	1	0.00000000	0.00000000	0
1693195200000	0.00223300	0.00223300	0.00223300	0.00223300	0.00000000	1693196999999	0.00000000	0	0.00000000	0.00000000	0
1693197000000	0.00223300	0.00223300	0.00223300	0.00223300	0.00000000	1693198799999	0.00000000	0	0.00000000	0.00000000	0
1693198800000	0.00223700	0.00223700	0.00223700	0.00223700	6559.00000000	1693200599999	14.67248300	1	6559.00000000	14.67248300	0
1693200600000	0.00223300	0.00223300	0.00221600	0.00222400	1486156.00000000	1693202399999	3308.99225300	25	522722.00000000	1162.45434800	0
1693202400000	0.00222000	0.00222300	0.00221700	0.00221700	1092028.00000000	1693204199999	2422.97152600	23	302919.00000000	671.88198800	0
1693204200000	0.00222300	0.00222400	0.00222200	0.00222200	92964.00000000	1693205999999	206.67993600	3	24000.00000000	53.35200000	0
1693206000000	0.00221900	0.00221900	0.00221400	0.00221400	115936.00000000	1693207799999	256.89775100	5	0.00000000	0.00000000	0
1693207800000	0.00221400	0.00221800	0.00221200	0.00221800	72558.00000000	1693209599999	160.82311200	3	51801.00000000	114.89461800	0
1693209600000	0.00221800	0.00222700	0.00221800	0.00222500	103854.00000000	1693211399999	230.83115000	4	58000.00000000	128.80600000	0
1693211400000	0.00222500	0.00223100	0.00222500	0.00223100	138585.00000000	1693213199999	308.71171900	5	138585.00000000	308.71171900	0
1693213200000	0.00221900	0.00222500	0.00221600	0.00222500	561909.00000000	1693214999999	1248.90427600	21	431144.00000000	958.80825200	0
1693215000000	0.00222900	0.00222900	0.00222900	0.00222900	44863.00000000	1693216799999	99.99962700	1	44863.00000000	99.99962700	0
1693216800000	0.00222900	0.00222900	0.00222900	0.00222900	0.00000000	1693218599999	0.00000000	0	0.00000000	0.00000000	0
1693218600000	0.00222700	0.00223100	0.00222700	0.00223100	261519.00000000	1693220399999	582.49816100	4	261519.00000000	582.49816100	0
1693220400000	0.00223500	0.00224000	0.00223500	0.00224000	2934393.00000000	1693222199999	6570.55709100	14	762203.00000000	1706.45910500	0
1693222200000	0.00224200	0.00225100	0.00223600	0.00223600	1649946.00000000	1693223999999	3699.18920200	31	547227.00000000	1228.55079100	0
1693224000000	0.00224300	0.00226400	0.00224300	0.00226400	337116.00000000	1693225799999	759.95667700	13	337116.00000000	759.95667700	0
1693225800000	0.00226500	0.00226600	0.00225800	0.00226500	568536.00000000	1693227599999	1287.63676300	8	514616.00000000	1165.57635300	0
1693227600000	0.00226100	0.00226100	0.00225800	0.00226000	183137.00000000	1693229399999	413.80129000	7	0.00000000	0.00000000	0
1693229400000	0.00226400	0.00226700	0.00226400	0.00226500	613413.00000000	1693231199999	1389.40922000	9	508439.00000000	1151.64311000	0
1693231200000	0.00225400	0.00226200	0.00225400	0.00226200	155422.00000000	1693232999999	351.49886800	7	147210.00000000	332.98902000	0
1693233000000	0.00226200	0.00226200	0.00226200	0.00226200	0.00000000	1693234799999	0.00000000	0	0.00000000	0.00000000	0
1693234800000	0.00226300	0.00226300	0.00226000	0.00226000	215612.00000000	1693236599999	487.82589200	5	98408.00000000	222.69730400	0
1693236600000	0.00226000	0.00226000	0.00226000	0.00226000	89225.00000000	1693238399999	201.64850000	1	0.00000000	0.00000000	0
1693238400000	0.00226600	0.00226600	0.00226600	0.00226600	607237.00000000	1693240199999	1375.99904200	3	607237.00000000	1375.99904200	0
1693240200000	0.00225800	0.00225800	0.00223500	0.00225700	738410.00000000	1693241999999	1662.48061900	16	148380.00000000	334.64044000	0
1693242000000	0.00225200	0.00225200	0.00225100	0.00225100	856677.00000000	1693243799999	1929.04852400	4	0.00000000	0.00000000	0
1693243800000	0.00225100	0.00225100	0.00225100	0.00225100	0.00000000	1693245599999	0.00000000	0	0.00000000	0.00000000	0
1693245600000	0.00225600	0.00225600	0.00224800	0.00224800	42296.00000000	1693247399999	95.17412000	2	11589.00000000	26.14478400	0
1693247400000	0.00224800	0.00224800	0.00224800	0.00224800	0.00000000	1693249199999	0.00000000	0	0.00000000	0.00000000	0
1693249200000	0.00224800	0.00224800	0.00223600	0.00223600	233083.00000000	1693250999999	522.12541000	5	0.00000000	0.00000000	0
1693251000000	0.00224000	0.00224000	0.00224000	0.00224000	4486.00000000	1693252799999	10.04864000	1	4486.00000000	10.04864000	0
1693252800000	0.00224100	0.00225300	0.00224100	0.00225300	743199.00000000	1693254599999	1670.11403300	10	743199.00000000	1670.11403300	0
1693254600000	0.00226200	0.00227300	0.00226200	0.00226200	1403945.00000000	1693256399999	3178.87632600	19	707752.00000000	1602.64737400	0
1693256400000	0.00225800	0.00226000	0.00225800	0.00226000	76565.00000000	1693258199999	172.98448000	4	50355.00000000	113.80230000	0
1693258200000	0.00225700	0.00226300	0.00225100	0.00225100	141088.00000000	1693259999999	318.54647200	10	44818.00000000	101.15422600	0
1693260000000	0.00225700	0.00226300	0.00225300	0.00226300	2057894.00000000	1693261799999	4641.38568200	9	46095.00000000	104.15692000	0
1693261800000	0.00226000	0.00226200	0.00226000	0.00226200	1560318.00000000	1693263599999	3528.16693000	4	1560318.00000000	3528.16693000	0
1693263600000	0.00226300	0.00227000	0.00226300	0.00227000	70423.00000000	1693265399999	159.73435900	6	70423.00000000	159.73435900	0
1693265400000	0.00226700	0.00226700	0.00226500	0.00226500	244739.00000000	1693267199999	554.40583500	3	0.00000000	0.00000000	0
