# Supplementary material for: Evaluating machine learning models for predictive accuracy in cryptocurrency price forecasting
Source: PeerJ Comput Sci. 2025 Feb 21;11:e2626. doi: 10.7717/peerj-cs.2626 (PMC12571449; doi:10.7717/peerj-cs.2626)
Supplement: Supplemental Information 1 [file peerj-cs-11-2626-s001.zip › Datasets/TROYBUSD-30m-2023-08-31.csv]

1693440000000	0.00230400	0.00230400	0.00229800	0.00229800	43904.00000000	1693441799999	100.91779200	2	4400.00000000	10.13760000	0
1693441800000	0.00229700	0.00229700	0.00229400	0.00229400	13761.00000000	1693443599999	31.59288600	3	6884.00000000	15.81254800	0
1693443600000	0.00229400	0.00229400	0.00229400	0.00229400	0.00000000	1693445399999	0.00000000	0	0.00000000	0.00000000	0
1693445400000	0.00229800	0.00229800	0.00229500	0.00229500	62143.00000000	1693447199999	142.73682900	4	45322.00000000	104.13263400	0
1693447200000	0.00229500	0.00229500	0.00229500	0.00229500	0.00000000	1693448999999	0.00000000	0	0.00000000	0.00000000	0
1693449000000	0.00229500	0.00229500	0.00229500	0.00229500	0.00000000	1693450799999	0.00000000	0	0.00000000	0.00000000	0
1693450800000	0.00230000	0.00230000	0.00230000	0.00230000	235908.00000000	1693452599999	542.58840000	3	0.00000000	0.00000000	0
1693452600000	0.00230000	0.00230000	0.00230000	0.00230000	0.00000000	1693454399999	0.00000000	0	0.00000000	0.00000000	0
1693454400000	0.00230300	0.00230700	0.00230300	0.00230700	1114459.00000000	1693456199999	2567.78380500	4	1114459.00000000	2567.78380500	0
1693456200000	0.00231400	0.00231700	0.00231400	0.00231700	65876.00000000	1693457999999	152.55010100	3	65876.00000000	152.55010100	0
1693458000000	0.00231800	0.00231800	0.00231700	0.00231700	702125.00000000	1693459799999	1627.11659100	2	702125.00000000	1627.11659100	0
1693459800000	0.00231900	0.00232200	0.00231900	0.00232200	59484.00000000	1693461599999	138.04475400	3	48605.00000000	112.78371600	0
1693461600000	0.00232200	0.00232200	0.00232200	0.00232200	0.00000000	1693463399999	0.00000000	0	0.00000000	0.00000000	0
1693463400000	0.00232500	0.00234200	0.00232500	0.00234200	104446.00000000	1693465199999	243.65473000	5	104446.00000000	243.65473000	0
1693465200000	0.00234500	0.00242500	0.00234500	0.00239100	11242399.00000000	1693466999999	27012.08019900	252	5392479.00000000	12957.92208700	0
1693467000000	0.00239100	0.00264100	0.00239100	0.00240800	54398570.00000000	1693468799999	137847.81710500	1314	27303546.00000000	69337.36794600	0
1693468800000	0.00240800	0.00243100	0.00236700	0.00240100	9625820.00000000	1693470599999	23113.35751700	172	5021453.00000000	12050.02905100	0
1693470600000	0.00240000	0.00240100	0.00237000	0.00237200	4218845.00000000	1693472399999	10041.96873100	53	3581884.00000000	8524.61074400	0
1693472400000	0.00236900	0.00240400	0.00236300	0.00239500	2653458.00000000	1693474199999	6316.27052200	51	1172644.00000000	2786.99970800	0
1693474200000	0.00238800	0.00245000	0.00238800	0.00240100	2917558.00000000	1693475999999	7054.26726400	110	1460774.00000000	3537.39266000	0
1693476000000	0.00240700	0.00244000	0.00239500	0.00242200	1384451.00000000	1693477799999	3338.35442300	77	352748.00000000	854.24944100	0
1693477800000	0.00241400	0.00241400	0.00239600	0.00240200	667457.00000000	1693479599999	1605.11575900	29	69973.00000000	168.09183900	0
1693479600000	0.00239500	0.00240100	0.00239500	0.00240100	446340.00000000	1693481399999	1069.34736400	14	308573.00000000	739.26574100	0
1693481400000	0.00240100	0.00240100	0.00239200	0.00239200	820186.00000000	1693483199999	1963.68727500	15	0.00000000	0.00000000	0
1693483200000	0.00240100	0.00240300	0.00238700	0.00238900	511665.00000000	1693484999999	1225.89912500	17	16486.00000000	39.60746200	0
1693485000000	0.00238600	0.00239400	0.00237700	0.00238700	1403988.00000000	1693486799999	3347.39168800	19	824302.00000000	1966.10190600	0
1693486800000	0.00238300	0.00239200	0.00237000	0.00239200	1501201.00000000	1693488599999	3570.43582400	32	1020395.00000000	2427.70019500	0
1693488600000	0.00238000	0.00238000	0.00235000	0.00235700	3788489.00000000	1693490399999	8964.22829800	39	101033.00000000	238.39870600	0
1693490400000	0.00235800	0.00235800	0.00235500	0.00235500	99597.00000000	1693492199999	234.74950300	7	11430.00000000	26.91765000	0
1693492200000	0.00235700	0.00238300	0.00235700	0.00238300	778245.00000000	1693493999999	1842.00471400	18	778245.00000000	1842.00471400	0
1693494000000	0.00237200	0.00237200	0.00235600	0.00235600	406419.00000000	1693495799999	959.59289100	15	240393.00000000	567.20789800	0
1693495800000	0.00235200	0.00235200	0.00231600	0.00231600	1052039.00000000	1693497599999	2452.73013300	40	381852.00000000	887.84445600	0
1693497600000	0.00232800	0.00232800	0.00232400	0.00232600	145980.00000000	1693499399999	339.53092500	8	81001.00000000	188.51972900	0
1693499400000	0.00231700	0.00231700	0.00229000	0.00229000	3266436.00000000	1693501199999	7487.57935500	39	2756933.00000000	6313.37657000	0
1693501200000	0.00228700	0.00229100	0.00227600	0.00228700	1914892.00000000	1693502999999	4373.98779100	31	1247813.00000000	2854.03692000	0
1693503000000	0.00229100	0.00229100	0.00229100	0.00229100	7000.00000000	1693504799999	16.03700000	1	7000.00000000	16.03700000	0
1693504800000	0.00229300	0.00230000	0.00229300	0.00230000	224668.00000000	1693506599999	515.37284700	4	36715.00000000	84.39661800	0
1693506600000	0.00230300	0.00230300	0.00229600	0.00229600	124075.00000000	1693508399999	285.02154500	4	15304.00000000	35.24511200	0
1693508400000	0.00228800	0.00228800	0.00228200	0.00228200	102964.00000000	1693510199999	235.41614300	4	0.00000000	0.00000000	0
1693510200000	0.00228600	0.00229000	0.00228600	0.00229000	305190.00000000	1693511999999	698.73758800	12	305190.00000000	698.73758800	0
1693512000000	0.00228500	0.00228500	0.00227600	0.00227600	1127285.00000000	1693513799999	2567.07791800	8	0.00000000	0.00000000	0
1693513800000	0.00228200	0.00229100	0.00228200	0.00229100	980627.00000000	1693515599999	2243.31364600	13	980627.00000000	2243.31364600	0
1693515600000	0.00228000	0.00228100	0.00226300	0.00228100	592987.00000000	1693517399999	1348.49531700	17	131007.00000000	298.82696700	0
1693517400000	0.00228100	0.00228100	0.00228100	0.00228100	0.00000000	1693519199999	0.00000000	0	0.00000000	0.00000000	0
1693519200000	0.00228600	0.00230500	0.00228200	0.00230500	1474399.00000000	1693520999999	3374.72530000	19	1474399.00000000	3374.72530000	0
1693521000000	0.00230500	0.00230500	0.00230500	0.00230500	0.00000000	1693522799999	0.00000000	0	0.00000000	0.00000000	0
1693522800000	0.00229600	0.00229600	0.00229200	0.00229200	64806.00000000	1693524599999	148.64735200	3	0.00000000	0.00000000	0
1693524600000	0.00228700	0.00228700	0.00228300	0.00228300	32355.00000000	1693526399999	73.89155700	2	0.00000000	0.00000000	0
