# Supplementary material for: Evaluating machine learning models for predictive accuracy in cryptocurrency price forecasting
Source: PeerJ Comput Sci. 2025 Feb 21;11:e2626. doi: 10.7717/peerj-cs.2626 (PMC12571449; doi:10.7717/peerj-cs.2626)
Supplement: Supplemental Information 1 [file peerj-cs-11-2626-s001.zip › Datasets/TROYBUSD-4h-2023-08-31.csv]

1693440000000	0.00230400	0.00230400	0.00229400	0.00230000	355716.00000000	1693454399999	817.83590700	12	56606.00000000	130.08278200	0
1693454400000	0.00230300	0.00264100	0.00230300	0.00240800	67687359.00000000	1693468799999	169589.04728500	1583	34731536.00000000	86999.17897600	0
1693468800000	0.00240800	0.00245000	0.00236300	0.00239200	22734115.00000000	1693483199999	54502.36885500	521	11968049.00000000	28660.63918400	0
1693483200000	0.00240100	0.00240300	0.00231600	0.00231600	9541643.00000000	1693497599999	22597.03217600	187	3374136.00000000	7995.78298700	0
1693497600000	0.00232800	0.00232800	0.00227600	0.00229000	6091205.00000000	1693511999999	13951.68319400	103	4449956.00000000	10190.34953700	0
1693512000000	0.00228500	0.00230500	0.00226300	0.00228300	4272459.00000000	1693526399999	9756.15109000	62	2586033.00000000	5916.86591300	0
