# Supplementary material for: Evaluating machine learning models for predictive accuracy in cryptocurrency price forecasting
Source: PeerJ Comput Sci. 2025 Feb 21;11:e2626. doi: 10.7717/peerj-cs.2626 (PMC12571449; doi:10.7717/peerj-cs.2626)
Supplement: Supplemental Information 1 [file peerj-cs-11-2626-s001.zip › Datasets/TROYBUSD-5m-2023-08-29.csv]

1693267200000	0.00226500	0.00226500	0.00226500	0.00226500	0.00000000	1693267499999	0.00000000	0	0.00000000	0.00000000	0
1693267500000	0.00226500	0.00226500	0.00226500	0.00226500	0.00000000	1693267799999	0.00000000	0	0.00000000	0.00000000	0
1693267800000	0.00226500	0.00226500	0.00226500	0.00226500	0.00000000	1693268099999	0.00000000	0	0.00000000	0.00000000	0
1693268100000	0.00226500	0.00226500	0.00226500	0.00226500	0.00000000	1693268399999	0.00000000	0	0.00000000	0.00000000	0
1693268400000	0.00226700	0.00226700	0.00226700	0.00226700	40224.00000000	1693268699999	91.18780800	1	0.00000000	0.00000000	0
1693268700000	0.00226700	0.00226700	0.00226700	0.00226700	0.00000000	1693268999999	0.00000000	0	0.00000000	0.00000000	0
1693269000000	0.00226700	0.00226700	0.00226700	0.00226700	0.00000000	1693269299999	0.00000000	0	0.00000000	0.00000000	0
1693269300000	0.00226700	0.00226700	0.00226700	0.00226700	0.00000000	1693269599999	0.00000000	0	0.00000000	0.00000000	0
1693269600000	0.00226700	0.00226700	0.00226700	0.00226700	0.00000000	1693269899999	0.00000000	0	0.00000000	0.00000000	0
1693269900000	0.00226700	0.00226700	0.00226700	0.00226700	0.00000000	1693270199999	0.00000000	0	0.00000000	0.00000000	0
1693270200000	0.00227000	0.00227000	0.00227000	0.00227000	14149.00000000	1693270499999	32.11823000	1	14149.00000000	32.11823000	0
1693270500000	0.00227100	0.00227500	0.00227100	0.00227500	495679.00000000	1693270799999	1126.51350200	11	490054.00000000	1113.73912700	0
1693270800000	0.00227600	0.00227900	0.00227600	0.00227900	34898.00000000	1693271099999	79.46245300	2	34898.00000000	79.46245300	0
1693271100000	0.00228000	0.00228000	0.00228000	0.00228000	10039.00000000	1693271399999	22.88892000	1	10039.00000000	22.88892000	0
1693271400000	0.00228400	0.00228900	0.00228400	0.00228900	109172.00000000	1693271699999	249.56805500	6	109172.00000000	249.56805500	0
1693271700000	0.00229000	0.00229000	0.00229000	0.00229000	24275.00000000	1693271999999	55.58975000	2	24275.00000000	55.58975000	0
1693272000000	0.00229000	0.00229000	0.00229000	0.00229000	0.00000000	1693272299999	0.00000000	0	0.00000000	0.00000000	0
1693272300000	0.00229100	0.00229100	0.00228900	0.00228900	67649.00000000	1693272599999	154.93585900	2	0.00000000	0.00000000	0
1693272600000	0.00228900	0.00228900	0.00228900	0.00228900	0.00000000	1693272899999	0.00000000	0	0.00000000	0.00000000	0
1693272900000	0.00228900	0.00228900	0.00228900	0.00228900	0.00000000	1693273199999	0.00000000	0	0.00000000	0.00000000	0
1693273200000	0.00228900	0.00228900	0.00228900	0.00228900	0.00000000	1693273499999	0.00000000	0	0.00000000	0.00000000	0
1693273500000	0.00228400	0.00228400	0.00228300	0.00228300	387908.00000000	1693273799999	885.90044300	6	0.00000000	0.00000000	0
1693273800000	0.00228300	0.00228300	0.00228300	0.00228300	0.00000000	1693274099999	0.00000000	0	0.00000000	0.00000000	0
1693274100000	0.00228300	0.00228300	0.00228300	0.00228300	0.00000000	1693274399999	0.00000000	0	0.00000000	0.00000000	0
1693274400000	0.00228400	0.00228700	0.00228400	0.00228700	73082.00000000	1693274699999	167.02666400	3	73082.00000000	167.02666400	0
1693274700000	0.00228700	0.00228700	0.00228700	0.00228700	0.00000000	1693274999999	0.00000000	0	0.00000000	0.00000000	0
1693275000000	0.00228700	0.00228700	0.00228700	0.00228700	0.00000000	1693275299999	0.00000000	0	0.00000000	0.00000000	0
1693275300000	0.00228700	0.00228700	0.00228700	0.00228700	0.00000000	1693275599999	0.00000000	0	0.00000000	0.00000000	0
1693275600000	0.00228700	0.00228700	0.00228700	0.00228700	0.00000000	1693275899999	0.00000000	0	0.00000000	0.00000000	0
1693275900000	0.00228700	0.00228700	0.00228700	0.00228700	0.00000000	1693276199999	0.00000000	0	0.00000000	0.00000000	0
1693276200000	0.00228700	0.00228700	0.00228700	0.00228700	0.00000000	1693276499999	0.00000000	0	0.00000000	0.00000000	0
1693276500000	0.00227200	0.00227200	0.00227200	0.00227200	11341.00000000	1693276799999	25.76675200	1	0.00000000	0.00000000	0
1693276800000	0.00227200	0.00227200	0.00226300	0.00226300	579703.00000000	1693277099999	1315.67217700	10	0.00000000	0.00000000	0
1693277100000	0.00226300	0.00226300	0.00226300	0.00226300	0.00000000	1693277399999	0.00000000	0	0.00000000	0.00000000	0
1693277400000	0.00226300	0.00226300	0.00226300	0.00226300	0.00000000	1693277699999	0.00000000	0	0.00000000	0.00000000	0
1693277700000	0.00226300	0.00226300	0.00226300	0.00226300	0.00000000	1693277999999	0.00000000	0	0.00000000	0.00000000	0
1693278000000	0.00226300	0.00226300	0.00226300	0.00226300	0.00000000	1693278299999	0.00000000	0	0.00000000	0.00000000	0
1693278300000	0.00226700	0.00226700	0.00226700	0.00226700	44150.00000000	1693278599999	100.08805000	1	0.00000000	0.00000000	0
1693278600000	0.00226200	0.00226200	0.00226200	0.00226200	57595.00000000	1693278899999	130.27989000	1	0.00000000	0.00000000	0
1693278900000	0.00226200	0.00226200	0.00226200	0.00226200	0.00000000	1693279199999	0.00000000	0	0.00000000	0.00000000	0
1693279200000	0.00226100	0.00226100	0.00226100	0.00226100	23363.00000000	1693279499999	52.82374300	1	0.00000000	0.00000000	0
1693279500000	0.00226100	0.00226100	0.00226100	0.00226100	0.00000000	1693279799999	0.00000000	0	0.00000000	0.00000000	0
1693279800000	0.00226100	0.00226100	0.00226100	0.00226100	0.00000000	1693280099999	0.00000000	0	0.00000000	0.00000000	0
1693280100000	0.00226100	0.00226100	0.00226100	0.00226100	0.00000000	1693280399999	0.00000000	0	0.00000000	0.00000000	0
1693280400000	0.00226100	0.00226100	0.00226100	0.00226100	61145.00000000	1693280699999	138.24884500	2	61145.00000000	138.24884500	0
1693280700000	0.00226100	0.00226100	0.00226100	0.00226100	0.00000000	1693280999999	0.00000000	0	0.00000000	0.00000000	0
1693281000000	0.00225900	0.00225900	0.00225900	0.00225900	49294.00000000	1693281299999	111.35514600	1	0.00000000	0.00000000	0
1693281300000	0.00225900	0.00225900	0.00225900	0.00225900	0.00000000	1693281599999	0.00000000	0	0.00000000	0.00000000	0
1693281600000	0.00225900	0.00225900	0.00225900	0.00225900	0.00000000	1693281899999	0.00000000	0	0.00000000	0.00000000	0
1693281900000	0.00225900	0.00225900	0.00225900	0.00225900	0.00000000	1693282199999	0.00000000	0	0.00000000	0.00000000	0
1693282200000	0.00225900	0.00225900	0.00225900	0.00225900	0.00000000	1693282499999	0.00000000	0	0.00000000	0.00000000	0
1693282500000	0.00226000	0.00226000	0.00226000	0.00226000	38577.00000000	1693282799999	87.18402000	1	38577.00000000	87.18402000	0
1693282800000	0.00226000	0.00226000	0.00226000	0.00226000	0.00000000	1693283099999	0.00000000	0	0.00000000	0.00000000	0
1693283100000	0.00226000	0.00226000	0.00226000	0.00226000	0.00000000	1693283399999	0.00000000	0	0.00000000	0.00000000	0
1693283400000	0.00226600	0.00226600	0.00226600	0.00226600	27000.00000000	1693283699999	61.18200000	1	27000.00000000	61.18200000	0
1693283700000	0.00226600	0.00226600	0.00226600	0.00226600	0.00000000	1693283999999	0.00000000	0	0.00000000	0.00000000	0
1693284000000	0.00227400	0.00227800	0.00227400	0.00227600	223694.00000000	1693284299999	509.21088900	9	209058.00000000	475.89935300	0
1693284300000	0.00227900	0.00227900	0.00227900	0.00227900	48954.00000000	1693284599999	111.56616600	4	48954.00000000	111.56616600	0
1693284600000	0.00227300	0.00227300	0.00227000	0.00227000	128123.00000000	1693284899999	290.97101800	5	84187.00000000	191.10449000	0
1693284900000	0.00227000	0.00227000	0.00227000	0.00227000	0.00000000	1693285199999	0.00000000	0	0.00000000	0.00000000	0
1693285200000	0.00227000	0.00227000	0.00227000	0.00227000	0.00000000	1693285499999	0.00000000	0	0.00000000	0.00000000	0
1693285500000	0.00227000	0.00227000	0.00227000	0.00227000	0.00000000	1693285799999	0.00000000	0	0.00000000	0.00000000	0
1693285800000	0.00227000	0.00227000	0.00227000	0.00227000	0.00000000	1693286099999	0.00000000	0	0.00000000	0.00000000	0
1693286100000	0.00227200	0.00227400	0.00227200	0.00227400	58704.00000000	1693286399999	133.43417200	2	58704.00000000	133.43417200	0
1693286400000	0.00227400	0.00227400	0.00227400	0.00227400	0.00000000	1693286699999	0.00000000	0	0.00000000	0.00000000	0
1693286700000	0.00227400	0.00227400	0.00227400	0.00227400	0.00000000	1693286999999	0.00000000	0	0.00000000	0.00000000	0
1693287000000	0.00227400	0.00227400	0.00227400	0.00227400	0.00000000	1693287299999	0.00000000	0	0.00000000	0.00000000	0
1693287300000	0.00227400	0.00227400	0.00227400	0.00227400	0.00000000	1693287599999	0.00000000	0	0.00000000	0.00000000	0
1693287600000	0.00227400	0.00227400	0.00227400	0.00227400	0.00000000	1693287899999	0.00000000	0	0.00000000	0.00000000	0
1693287900000	0.00227400	0.00227400	0.00227400	0.00227400	0.00000000	1693288199999	0.00000000	0	0.00000000	0.00000000	0
1693288200000	0.00227400	0.00227400	0.00227400	0.00227400	0.00000000	1693288499999	0.00000000	0	0.00000000	0.00000000	0
1693288500000	0.00227400	0.00227400	0.00227400	0.00227400	0.00000000	1693288799999	0.00000000	0	0.00000000	0.00000000	0
1693288800000	0.00227600	0.00228100	0.00227600	0.00228100	1991693.00000000	1693289099999	4541.98057400	6	1991693.00000000	4541.98057400	0
1693289100000	0.00228400	0.00228700	0.00228400	0.00228700	91499.00000000	1693289399999	209.17996400	3	49332.00000000	112.74403500	0
1693289400000	0.00228200	0.00228200	0.00228200	0.00228200	87642.00000000	1693289699999	199.99904400	1	0.00000000	0.00000000	0
1693289700000	0.00228200	0.00228200	0.00228200	0.00228200	0.00000000	1693289999999	0.00000000	0	0.00000000	0.00000000	0
1693290000000	0.00228200	0.00228200	0.00228200	0.00228200	0.00000000	1693290299999	0.00000000	0	0.00000000	0.00000000	0
1693290300000	0.00228200	0.00228200	0.00228200	0.00228200	0.00000000	1693290599999	0.00000000	0	0.00000000	0.00000000	0
1693290600000	0.00228200	0.00228200	0.00228200	0.00228200	0.00000000	1693290899999	0.00000000	0	0.00000000	0.00000000	0
1693290900000	0.00228200	0.00228200	0.00228200	0.00228200	0.00000000	1693291199999	0.00000000	0	0.00000000	0.00000000	0
1693291200000	0.00228200	0.00228200	0.00228200	0.00228200	15645.00000000	1693291499999	35.70189000	1	15645.00000000	35.70189000	0
1693291500000	0.00228200	0.00228200	0.00228200	0.00228200	0.00000000	1693291799999	0.00000000	0	0.00000000	0.00000000	0
1693291800000	0.00228200	0.00228200	0.00228200	0.00228200	0.00000000	1693292099999	0.00000000	0	0.00000000	0.00000000	0
1693292100000	0.00228200	0.00228200	0.00228200	0.00228200	0.00000000	1693292399999	0.00000000	0	0.00000000	0.00000000	0
1693292400000	0.00227200	0.00227200	0.00227200	0.00227200	23249.00000000	1693292699999	52.82172800	1	0.00000000	0.00000000	0
1693292700000	0.00227200	0.00227200	0.00227200	0.00227200	0.00000000	1693292999999	0.00000000	0	0.00000000	0.00000000	0
1693293000000	0.00227200	0.00227200	0.00227200	0.00227200	0.00000000	1693293299999	0.00000000	0	0.00000000	0.00000000	0
1693293300000	0.00228700	0.00228700	0.00228700	0.00228700	23249.00000000	1693293599999	53.17046300	1	23249.00000000	53.17046300	0
1693293600000	0.00228300	0.00229400	0.00227900	0.00229400	286130.00000000	1693293899999	652.87775200	5	5268.00000000	12.08479200	0
1693293900000	0.00228300	0.00228400	0.00228300	0.00228400	337171.00000000	1693294199999	769.98146200	4	337171.00000000	769.98146200	0
1693294200000	0.00228400	0.00228400	0.00228400	0.00228400	0.00000000	1693294499999	0.00000000	0	0.00000000	0.00000000	0
1693294500000	0.00228400	0.00228400	0.00228400	0.00228400	0.00000000	1693294799999	0.00000000	0	0.00000000	0.00000000	0
1693294800000	0.00228300	0.00228300	0.00226400	0.00226400	218493.00000000	1693295099999	495.49755900	4	0.00000000	0.00000000	0
1693295100000	0.00226400	0.00226400	0.00226400	0.00226400	0.00000000	1693295399999	0.00000000	0	0.00000000	0.00000000	0
1693295400000	0.00226400	0.00226400	0.00226400	0.00226400	0.00000000	1693295699999	0.00000000	0	0.00000000	0.00000000	0
1693295700000	0.00226400	0.00226400	0.00226400	0.00226400	0.00000000	1693295999999	0.00000000	0	0.00000000	0.00000000	0
1693296000000	0.00226400	0.00226400	0.00226400	0.00226400	0.00000000	1693296299999	0.00000000	0	0.00000000	0.00000000	0
1693296300000	0.00226400	0.00226400	0.00226400	0.00226400	0.00000000	1693296599999	0.00000000	0	0.00000000	0.00000000	0
1693296600000	0.00226400	0.00226400	0.00226400	0.00226400	0.00000000	1693296899999	0.00000000	0	0.00000000	0.00000000	0
1693296900000	0.00226800	0.00226800	0.00226500	0.00226500	1167907.00000000	1693297199999	2646.77560100	7	0.00000000	0.00000000	0
1693297200000	0.00226400	0.00226400	0.00226100	0.00226100	17492.00000000	1693297499999	39.58861900	2	0.00000000	0.00000000	0
1693297500000	0.00226700	0.00226700	0.00226700	0.00226700	93848.00000000	1693297799999	212.75341600	2	93848.00000000	212.75341600	0
1693297800000	0.00226700	0.00226700	0.00226700	0.00226700	0.00000000	1693298099999	0.00000000	0	0.00000000	0.00000000	0
1693298100000	0.00226100	0.00226100	0.00225800	0.00225800	45150.00000000	1693298399999	102.00552000	2	0.00000000	0.00000000	0
1693298400000	0.00225800	0.00225800	0.00225800	0.00225800	0.00000000	1693298699999	0.00000000	0	0.00000000	0.00000000	0
1693298700000	0.00225800	0.00225800	0.00225800	0.00225800	0.00000000	1693298999999	0.00000000	0	0.00000000	0.00000000	0
1693299000000	0.00225800	0.00225800	0.00225800	0.00225800	0.00000000	1693299299999	0.00000000	0	0.00000000	0.00000000	0
1693299300000	0.00225800	0.00225800	0.00225800	0.00225800	0.00000000	1693299599999	0.00000000	0	0.00000000	0.00000000	0
1693299600000	0.00225800	0.00225800	0.00225800	0.00225800	0.00000000	1693299899999	0.00000000	0	0.00000000	0.00000000	0
1693299900000	0.00226400	0.00226400	0.00226400	0.00226400	5039.00000000	1693300199999	11.40829600	1	5039.00000000	11.40829600	0
1693300200000	0.00226400	0.00226400	0.00226400	0.00226400	0.00000000	1693300499999	0.00000000	0	0.00000000	0.00000000	0
1693300500000	0.00226400	0.00226400	0.00226400	0.00226400	0.00000000	1693300799999	0.00000000	0	0.00000000	0.00000000	0
1693300800000	0.00226400	0.00226400	0.00226400	0.00226400	0.00000000	1693301099999	0.00000000	0	0.00000000	0.00000000	0
1693301100000	0.00226400	0.00226400	0.00226400	0.00226400	0.00000000	1693301399999	0.00000000	0	0.00000000	0.00000000	0
1693301400000	0.00226400	0.00226400	0.00226400	0.00226400	0.00000000	1693301699999	0.00000000	0	0.00000000	0.00000000	0
1693301700000	0.00226300	0.00226300	0.00226300	0.00226300	488508.00000000	1693301999999	1105.49360400	2	475252.00000000	1075.49527600	0
1693302000000	0.00226300	0.00226300	0.00226300	0.00226300	0.00000000	1693302299999	0.00000000	0	0.00000000	0.00000000	0
1693302300000	0.00226300	0.00226300	0.00226300	0.00226300	0.00000000	1693302599999	0.00000000	0	0.00000000	0.00000000	0
1693302600000	0.00226300	0.00226300	0.00226300	0.00226300	0.00000000	1693302899999	0.00000000	0	0.00000000	0.00000000	0
1693302900000	0.00226300	0.00226300	0.00226300	0.00226300	0.00000000	1693303199999	0.00000000	0	0.00000000	0.00000000	0
1693303200000	0.00226300	0.00226300	0.00226300	0.00226300	0.00000000	1693303499999	0.00000000	0	0.00000000	0.00000000	0
1693303500000	0.00226300	0.00226300	0.00226300	0.00226300	0.00000000	1693303799999	0.00000000	0	0.00000000	0.00000000	0
1693303800000	0.00226300	0.00226300	0.00226300	0.00226300	0.00000000	1693304099999	0.00000000	0	0.00000000	0.00000000	0
1693304100000	0.00226300	0.00226300	0.00226300	0.00226300	0.00000000	1693304399999	0.00000000	0	0.00000000	0.00000000	0
1693304400000	0.00226300	0.00226300	0.00226300	0.00226300	0.00000000	1693304699999	0.00000000	0	0.00000000	0.00000000	0
1693304700000	0.00225900	0.00225900	0.00225900	0.00225900	599542.00000000	1693304999999	1354.36537800	2	0.00000000	0.00000000	0
1693305000000	0.00225900	0.00225900	0.00225900	0.00225900	0.00000000	1693305299999	0.00000000	0	0.00000000	0.00000000	0
1693305300000	0.00225900	0.00225900	0.00225900	0.00225900	0.00000000	1693305599999	0.00000000	0	0.00000000	0.00000000	0
1693305600000	0.00225900	0.00225900	0.00225900	0.00225900	0.00000000	1693305899999	0.00000000	0	0.00000000	0.00000000	0
1693305900000	0.00225900	0.00225900	0.00225900	0.00225900	0.00000000	1693306199999	0.00000000	0	0.00000000	0.00000000	0
1693306200000	0.00225900	0.00225900	0.00225900	0.00225900	0.00000000	1693306499999	0.00000000	0	0.00000000	0.00000000	0
1693306500000	0.00225900	0.00225900	0.00225900	0.00225900	0.00000000	1693306799999	0.00000000	0	0.00000000	0.00000000	0
1693306800000	0.00225600	0.00225600	0.00225600	0.00225600	12154.00000000	1693307099999	27.41942400	1	12154.00000000	27.41942400	0
1693307100000	0.00225700	0.00228700	0.00225700	0.00227200	1736468.00000000	1693307399999	3931.36963500	20	1713219.00000000	3878.54790700	0
1693307400000	0.00227200	0.00227200	0.00226900	0.00226900	141111.00000000	1693307699999	320.52594300	3	0.00000000	0.00000000	0
1693307700000	0.00226900	0.00226900	0.00226900	0.00226900	0.00000000	1693307999999	0.00000000	0	0.00000000	0.00000000	0
1693308000000	0.00226900	0.00226900	0.00226900	0.00226900	0.00000000	1693308299999	0.00000000	0	0.00000000	0.00000000	0
1693308300000	0.00226900	0.00226900	0.00226900	0.00226900	0.00000000	1693308599999	0.00000000	0	0.00000000	0.00000000	0
1693308600000	0.00226900	0.00226900	0.00226900	0.00226900	0.00000000	1693308899999	0.00000000	0	0.00000000	0.00000000	0
1693308900000	0.00226900	0.00226900	0.00226900	0.00226900	0.00000000	1693309199999	0.00000000	0	0.00000000	0.00000000	0
1693309200000	0.00226900	0.00226900	0.00226900	0.00226900	0.00000000	1693309499999	0.00000000	0	0.00000000	0.00000000	0
1693309500000	0.00226900	0.00226900	0.00226900	0.00226900	0.00000000	1693309799999	0.00000000	0	0.00000000	0.00000000	0
1693309800000	0.00226600	0.00226600	0.00226500	0.00226500	43917.00000000	1693310099999	99.48312500	2	0.00000000	0.00000000	0
1693310100000	0.00226400	0.00226400	0.00226300	0.00226300	40162.00000000	1693310399999	90.89763800	2	0.00000000	0.00000000	0
1693310400000	0.00226300	0.00226300	0.00226300	0.00226300	0.00000000	1693310699999	0.00000000	0	0.00000000	0.00000000	0
1693310700000	0.00226600	0.00226600	0.00226400	0.00226400	48937.00000000	1693310999999	110.88128000	2	0.00000000	0.00000000	0
1693311000000	0.00226400	0.00226400	0.00226400	0.00226400	0.00000000	1693311299999	0.00000000	0	0.00000000	0.00000000	0
1693311300000	0.00226400	0.00226400	0.00226400	0.00226400	0.00000000	1693311599999	0.00000000	0	0.00000000	0.00000000	0
1693311600000	0.00226600	0.00226600	0.00226600	0.00226600	9708.00000000	1693311899999	21.99832800	1	0.00000000	0.00000000	0
1693311900000	0.00226100	0.00226100	0.00225700	0.00225700	520891.00000000	1693312199999	1175.77064900	8	0.00000000	0.00000000	0
1693312200000	0.00226400	0.00226400	0.00226400	0.00226400	43100.00000000	1693312499999	97.57840000	1	43100.00000000	97.57840000	0
1693312500000	0.00226400	0.00226400	0.00226400	0.00226400	0.00000000	1693312799999	0.00000000	0	0.00000000	0.00000000	0
1693312800000	0.00226400	0.00226400	0.00226400	0.00226400	0.00000000	1693313099999	0.00000000	0	0.00000000	0.00000000	0
1693313100000	0.00226400	0.00226400	0.00226400	0.00226400	0.00000000	1693313399999	0.00000000	0	0.00000000	0.00000000	0
1693313400000	0.00226400	0.00226400	0.00226400	0.00226400	0.00000000	1693313699999	0.00000000	0	0.00000000	0.00000000	0
1693313700000	0.00225500	0.00225500	0.00225500	0.00225500	33011.00000000	1693313999999	74.43980500	1	33011.00000000	74.43980500	0
1693314000000	0.00225500	0.00225500	0.00225500	0.00225500	0.00000000	1693314299999	0.00000000	0	0.00000000	0.00000000	0
1693314300000	0.00225500	0.00225500	0.00225500	0.00225500	0.00000000	1693314599999	0.00000000	0	0.00000000	0.00000000	0
1693314600000	0.00225500	0.00225500	0.00225500	0.00225500	0.00000000	1693314899999	0.00000000	0	0.00000000	0.00000000	0
1693314900000	0.00225500	0.00225500	0.00225500	0.00225500	0.00000000	1693315199999	0.00000000	0	0.00000000	0.00000000	0
1693315200000	0.00225400	0.00225500	0.00225400	0.00225500	44395.00000000	1693315499999	100.08372500	2	44395.00000000	100.08372500	0
1693315500000	0.00225500	0.00225500	0.00225500	0.00225500	0.00000000	1693315799999	0.00000000	0	0.00000000	0.00000000	0
1693315800000	0.00225500	0.00225500	0.00225500	0.00225500	0.00000000	1693316099999	0.00000000	0	0.00000000	0.00000000	0
1693316100000	0.00225500	0.00225500	0.00225500	0.00225500	0.00000000	1693316399999	0.00000000	0	0.00000000	0.00000000	0
1693316400000	0.00225500	0.00225500	0.00225500	0.00225500	375812.00000000	1693316699999	847.45606000	4	375812.00000000	847.45606000	0
1693316700000	0.00225500	0.00225500	0.00225500	0.00225500	0.00000000	1693316999999	0.00000000	0	0.00000000	0.00000000	0
1693317000000	0.00225500	0.00225500	0.00225500	0.00225500	0.00000000	1693317299999	0.00000000	0	0.00000000	0.00000000	0
1693317300000	0.00225500	0.00225500	0.00225500	0.00225500	0.00000000	1693317599999	0.00000000	0	0.00000000	0.00000000	0
1693317600000	0.00225500	0.00225500	0.00225500	0.00225500	0.00000000	1693317899999	0.00000000	0	0.00000000	0.00000000	0
1693317900000	0.00225500	0.00225500	0.00225500	0.00225500	0.00000000	1693318199999	0.00000000	0	0.00000000	0.00000000	0
1693318200000	0.00225800	0.00225800	0.00225800	0.00225800	208680.00000000	1693318499999	471.19944000	2	0.00000000	0.00000000	0
1693318500000	0.00225800	0.00225800	0.00225800	0.00225800	0.00000000	1693318799999	0.00000000	0	0.00000000	0.00000000	0
1693318800000	0.00227300	0.00229400	0.00227300	0.00229400	424281.00000000	1693319099999	969.85137100	13	209769.00000000	479.12759500	0
1693319100000	0.00229500	0.00232200	0.00229500	0.00232200	193705.00000000	1693319399999	446.92892200	10	193705.00000000	446.92892200	0
1693319400000	0.00231700	0.00232100	0.00231700	0.00232100	614185.00000000	1693319699999	1424.71547300	7	614185.00000000	1424.71547300	0
1693319700000	0.00232100	0.00232100	0.00232100	0.00232100	0.00000000	1693319999999	0.00000000	0	0.00000000	0.00000000	0
1693320000000	0.00233100	0.00235600	0.00233100	0.00235600	3574918.00000000	1693320299999	8382.44672400	14	3547918.00000000	8319.07772400	0
1693320300000	0.00234800	0.00235600	0.00233400	0.00233400	501385.00000000	1693320599999	1175.66660800	21	219090.00000000	514.11946000	0
1693320600000	0.00233300	0.00233500	0.00233000	0.00233000	1680293.00000000	1693320899999	3919.98289100	21	1518297.00000000	3542.09889200	0
1693320900000	0.00234200	0.00234200	0.00233100	0.00233100	168093.00000000	1693321199999	393.04011500	4	98212.00000000	230.01250400	0
1693321200000	0.00234200	0.00234800	0.00232900	0.00232900	514791.00000000	1693321499999	1204.17130300	10	135684.00000000	318.42741600	0
1693321500000	0.00232800	0.00233300	0.00232800	0.00233300	123365.00000000	1693321799999	287.34228500	4	29713.00000000	69.32042900	0
1693321800000	0.00232700	0.00233200	0.00232700	0.00233200	154351.00000000	1693322099999	359.45834200	3	27000.00000000	62.96400000	0
1693322100000	0.00233100	0.00233700	0.00232600	0.00232600	1822622.00000000	1693322399999	4251.40563100	15	872087.00000000	2036.66672700	0
1693322400000	0.00231800	0.00231800	0.00231800	0.00231800	27000.00000000	1693322699999	62.58600000	1	0.00000000	0.00000000	0
1693322700000	0.00231800	0.00231800	0.00231800	0.00231800	0.00000000	1693322999999	0.00000000	0	0.00000000	0.00000000	0
1693323000000	0.00233200	0.00233200	0.00232700	0.00232700	148943.00000000	1693323299999	347.12011600	4	105951.00000000	247.07773200	0
1693323300000	0.00232700	0.00232700	0.00232700	0.00232700	0.00000000	1693323599999	0.00000000	0	0.00000000	0.00000000	0
1693323600000	0.00232700	0.00232700	0.00232700	0.00232700	0.00000000	1693323899999	0.00000000	0	0.00000000	0.00000000	0
1693323900000	0.00232700	0.00232700	0.00232700	0.00232700	54035.00000000	1693324199999	125.73944500	2	0.00000000	0.00000000	0
1693324200000	0.00232700	0.00232700	0.00232700	0.00232700	0.00000000	1693324499999	0.00000000	0	0.00000000	0.00000000	0
1693324500000	0.00232000	0.00232000	0.00231700	0.00231700	98294.00000000	1693324799999	227.97755600	4	0.00000000	0.00000000	0
1693324800000	0.00231700	0.00231700	0.00231700	0.00231700	0.00000000	1693325099999	0.00000000	0	0.00000000	0.00000000	0
1693325100000	0.00231700	0.00231700	0.00231700	0.00231700	0.00000000	1693325399999	0.00000000	0	0.00000000	0.00000000	0
1693325400000	0.00233700	0.00234200	0.00233700	0.00234200	122666.00000000	1693325699999	286.79766200	3	122666.00000000	286.79766200	0
1693325700000	0.00233200	0.00233200	0.00232600	0.00232600	113525.00000000	1693325999999	264.48268400	5	0.00000000	0.00000000	0
1693326000000	0.00233700	0.00233700	0.00233700	0.00233700	78195.00000000	1693326299999	182.74171500	1	78195.00000000	182.74171500	0
1693326300000	0.00234200	0.00234500	0.00234200	0.00234500	261580.00000000	1693326599999	612.90185600	6	261580.00000000	612.90185600	0
1693326600000	0.00234500	0.00234500	0.00234500	0.00234500	87590.00000000	1693326899999	205.39855000	2	6658.00000000	15.61301000	0
1693326900000	0.00234100	0.00234100	0.00229300	0.00232300	2685673.00000000	1693327199999	6259.38422900	31	14060.00000000	32.74574000	0
1693327200000	0.00233100	0.00233100	0.00233100	0.00233100	12831.00000000	1693327499999	29.90906100	2	12831.00000000	29.90906100	0
1693327500000	0.00233100	0.00233700	0.00233100	0.00233700	687053.00000000	1693327799999	1605.42668600	15	687053.00000000	1605.42668600	0
1693327800000	0.00232800	0.00233200	0.00232800	0.00233200	842677.00000000	1693328099999	1962.48794400	6	232967.00000000	543.08306400	0
1693328100000	0.00233600	0.00234200	0.00233600	0.00234200	1065119.00000000	1693328399999	2488.27064800	16	1065119.00000000	2488.27064800	0
1693328400000	0.00234100	0.00234100	0.00233500	0.00233500	15906.00000000	1693328699999	37.19004000	2	0.00000000	0.00000000	0
1693328700000	0.00233600	0.00233600	0.00233100	0.00233500	168718.00000000	1693328999999	393.93449400	4	5136.00000000	11.99769600	0
1693329000000	0.00233800	0.00233800	0.00233800	0.00233800	40865.00000000	1693329299999	95.54237000	1	40865.00000000	95.54237000	0
1693329300000	0.00233800	0.00234400	0.00233800	0.00234100	79792.00000000	1693329599999	186.75387700	3	67065.00000000	156.95997000	0
1693329600000	0.00234500	0.00234500	0.00234500	0.00234500	22680.00000000	1693329899999	53.18460000	1	22680.00000000	53.18460000	0
1693329900000	0.00234500	0.00234500	0.00234500	0.00234500	0.00000000	1693330199999	0.00000000	0	0.00000000	0.00000000	0
1693330200000	0.00234500	0.00234700	0.00234500	0.00234700	58704.00000000	1693330499999	137.74102000	2	58704.00000000	137.74102000	0
1693330500000	0.00234900	0.00235200	0.00234900	0.00235200	197589.00000000	1693330799999	464.41406000	11	197589.00000000	464.41406000	0
1693330800000	0.00234600	0.00235000	0.00234600	0.00235000	239765.00000000	1693331099999	563.33975000	4	27000.00000000	63.45000000	0
1693331100000	0.00233800	0.00233800	0.00233800	0.00233800	27000.00000000	1693331399999	63.12600000	1	0.00000000	0.00000000	0
1693331400000	0.00233800	0.00233800	0.00233800	0.00233800	0.00000000	1693331699999	0.00000000	0	0.00000000	0.00000000	0
1693331700000	0.00234400	0.00234400	0.00234400	0.00234400	40127.00000000	1693331999999	94.05768800	1	40127.00000000	94.05768800	0
1693332000000	0.00234100	0.00234400	0.00234100	0.00234400	49293.00000000	1693332299999	115.51531500	2	40134.00000000	94.07409600	0
1693332300000	0.00234400	0.00234400	0.00234400	0.00234400	0.00000000	1693332599999	0.00000000	0	0.00000000	0.00000000	0
1693332600000	0.00234400	0.00234400	0.00234400	0.00234400	0.00000000	1693332899999	0.00000000	0	0.00000000	0.00000000	0
1693332900000	0.00234400	0.00234400	0.00234400	0.00234400	0.00000000	1693333199999	0.00000000	0	0.00000000	0.00000000	0
1693333200000	0.00234500	0.00234500	0.00234500	0.00234500	6918.00000000	1693333499999	16.22271000	1	6918.00000000	16.22271000	0
1693333500000	0.00234400	0.00234400	0.00232900	0.00232900	846027.00000000	1693333799999	1978.79512900	12	0.00000000	0.00000000	0
1693333800000	0.00232900	0.00232900	0.00232900	0.00232900	0.00000000	1693334099999	0.00000000	0	0.00000000	0.00000000	0
1693334100000	0.00232900	0.00232900	0.00232900	0.00232900	0.00000000	1693334399999	0.00000000	0	0.00000000	0.00000000	0
1693334400000	0.00232900	0.00232900	0.00232900	0.00232900	0.00000000	1693334699999	0.00000000	0	0.00000000	0.00000000	0
1693334700000	0.00232900	0.00232900	0.00232900	0.00232900	0.00000000	1693334999999	0.00000000	0	0.00000000	0.00000000	0
1693335000000	0.00232600	0.00232600	0.00232600	0.00232600	7798.00000000	1693335299999	18.13814800	1	0.00000000	0.00000000	0
1693335300000	0.00232600	0.00232600	0.00232600	0.00232600	17646.00000000	1693335599999	41.04459600	1	0.00000000	0.00000000	0
1693335600000	0.00232300	0.00232300	0.00232300	0.00232300	10220.00000000	1693335899999	23.74106000	1	10220.00000000	23.74106000	0
1693335900000	0.00232100	0.00232200	0.00232100	0.00232200	66757.00000000	1693336199999	154.98275400	3	66757.00000000	154.98275400	0
1693336200000	0.00232200	0.00232200	0.00232200	0.00232200	0.00000000	1693336499999	0.00000000	0	0.00000000	0.00000000	0
1693336500000	0.00232200	0.00232200	0.00232200	0.00232200	0.00000000	1693336799999	0.00000000	0	0.00000000	0.00000000	0
1693336800000	0.00232200	0.00232200	0.00232200	0.00232200	0.00000000	1693337099999	0.00000000	0	0.00000000	0.00000000	0
1693337100000	0.00232200	0.00232200	0.00232200	0.00232200	0.00000000	1693337399999	0.00000000	0	0.00000000	0.00000000	0
1693337400000	0.00232200	0.00232200	0.00232200	0.00232200	0.00000000	1693337699999	0.00000000	0	0.00000000	0.00000000	0
1693337700000	0.00232200	0.00232200	0.00232200	0.00232200	0.00000000	1693337999999	0.00000000	0	0.00000000	0.00000000	0
1693338000000	0.00232200	0.00232200	0.00232200	0.00232200	0.00000000	1693338299999	0.00000000	0	0.00000000	0.00000000	0
1693338300000	0.00232200	0.00232200	0.00232200	0.00232200	0.00000000	1693338599999	0.00000000	0	0.00000000	0.00000000	0
1693338600000	0.00232200	0.00232200	0.00232200	0.00232200	0.00000000	1693338899999	0.00000000	0	0.00000000	0.00000000	0
1693338900000	0.00232200	0.00232200	0.00232200	0.00232200	0.00000000	1693339199999	0.00000000	0	0.00000000	0.00000000	0
1693339200000	0.00232200	0.00232200	0.00232200	0.00232200	0.00000000	1693339499999	0.00000000	0	0.00000000	0.00000000	0
1693339500000	0.00232200	0.00232200	0.00232200	0.00232200	0.00000000	1693339799999	0.00000000	0	0.00000000	0.00000000	0
1693339800000	0.00232200	0.00232200	0.00232200	0.00232200	0.00000000	1693340099999	0.00000000	0	0.00000000	0.00000000	0
1693340100000	0.00232200	0.00232200	0.00232200	0.00232200	0.00000000	1693340399999	0.00000000	0	0.00000000	0.00000000	0
1693340400000	0.00232100	0.00232300	0.00232100	0.00232300	80790.00000000	1693340699999	187.56759000	2	80790.00000000	187.56759000	0
1693340700000	0.00232300	0.00232300	0.00232300	0.00232300	0.00000000	1693340999999	0.00000000	0	0.00000000	0.00000000	0
1693341000000	0.00232300	0.00232300	0.00232300	0.00232300	120256.00000000	1693341299999	279.35468800	2	120256.00000000	279.35468800	0
1693341300000	0.00231800	0.00231800	0.00231500	0.00231500	231954.00000000	1693341599999	537.56987900	5	0.00000000	0.00000000	0
1693341600000	0.00231900	0.00231900	0.00231900	0.00231900	5082.00000000	1693341899999	11.78515800	1	5082.00000000	11.78515800	0
1693341900000	0.00231900	0.00231900	0.00231900	0.00231900	0.00000000	1693342199999	0.00000000	0	0.00000000	0.00000000	0
1693342200000	0.00231900	0.00231900	0.00231900	0.00231900	0.00000000	1693342499999	0.00000000	0	0.00000000	0.00000000	0
1693342500000	0.00231300	0.00231300	0.00231100	0.00231100	466532.00000000	1693342799999	1078.32797600	4	0.00000000	0.00000000	0
1693342800000	0.00231100	0.00231100	0.00231100	0.00231100	0.00000000	1693343099999	0.00000000	0	0.00000000	0.00000000	0
1693343100000	0.00231100	0.00231100	0.00231100	0.00231100	193125.00000000	1693343399999	446.31187500	3	193125.00000000	446.31187500	0
1693343400000	0.00231100	0.00231100	0.00231100	0.00231100	0.00000000	1693343699999	0.00000000	0	0.00000000	0.00000000	0
1693343700000	0.00231100	0.00231100	0.00231100	0.00231100	0.00000000	1693343999999	0.00000000	0	0.00000000	0.00000000	0
1693344000000	0.00231100	0.00231100	0.00231100	0.00231100	0.00000000	1693344299999	0.00000000	0	0.00000000	0.00000000	0
1693344300000	0.00231500	0.00231500	0.00231500	0.00231500	43196.00000000	1693344599999	99.99874000	1	43196.00000000	99.99874000	0
1693344600000	0.00231900	0.00231900	0.00231900	0.00231900	228610.00000000	1693344899999	530.14659000	1	228610.00000000	530.14659000	0
1693344900000	0.00231600	0.00231600	0.00231600	0.00231600	10170.00000000	1693345199999	23.55372000	1	0.00000000	0.00000000	0
1693345200000	0.00231600	0.00231600	0.00231600	0.00231600	0.00000000	1693345499999	0.00000000	0	0.00000000	0.00000000	0
1693345500000	0.00231600	0.00231600	0.00231600	0.00231600	0.00000000	1693345799999	0.00000000	0	0.00000000	0.00000000	0
1693345800000	0.00231600	0.00231600	0.00231600	0.00231600	0.00000000	1693346099999	0.00000000	0	0.00000000	0.00000000	0
1693346100000	0.00231700	0.00231700	0.00231600	0.00231600	162056.00000000	1693346399999	375.40795800	2	0.00000000	0.00000000	0
1693346400000	0.00232000	0.00232000	0.00232000	0.00232000	18739.00000000	1693346699999	43.47448000	1	18739.00000000	43.47448000	0
1693346700000	0.00232300	0.00232400	0.00232300	0.00232400	446256.00000000	1693346999999	1036.66846700	2	446256.00000000	1036.66846700	0
1693347000000	0.00232400	0.00232400	0.00232400	0.00232400	0.00000000	1693347299999	0.00000000	0	0.00000000	0.00000000	0
1693347300000	0.00232400	0.00232400	0.00232400	0.00232400	0.00000000	1693347599999	0.00000000	0	0.00000000	0.00000000	0
1693347600000	0.00232300	0.00232300	0.00232300	0.00232300	113532.00000000	1693347899999	263.73483600	2	0.00000000	0.00000000	0
1693347900000	0.00232300	0.00232300	0.00232300	0.00232300	0.00000000	1693348199999	0.00000000	0	0.00000000	0.00000000	0
1693348200000	0.00232300	0.00232300	0.00232300	0.00232300	0.00000000	1693348499999	0.00000000	0	0.00000000	0.00000000	0
1693348500000	0.00232300	0.00232300	0.00232300	0.00232300	0.00000000	1693348799999	0.00000000	0	0.00000000	0.00000000	0
1693348800000	0.00232300	0.00232300	0.00232300	0.00232300	0.00000000	1693349099999	0.00000000	0	0.00000000	0.00000000	0
1693349100000	0.00231500	0.00231500	0.00231500	0.00231500	210570.00000000	1693349399999	487.46955000	2	210570.00000000	487.46955000	0
1693349400000	0.00231400	0.00231400	0.00231400	0.00231400	4786.00000000	1693349699999	11.07480400	1	0.00000000	0.00000000	0
1693349700000	0.00231400	0.00231400	0.00231400	0.00231400	0.00000000	1693349999999	0.00000000	0	0.00000000	0.00000000	0
1693350000000	0.00231400	0.00231400	0.00231400	0.00231400	0.00000000	1693350299999	0.00000000	0	0.00000000	0.00000000	0
1693350300000	0.00231400	0.00231400	0.00231400	0.00231400	0.00000000	1693350599999	0.00000000	0	0.00000000	0.00000000	0
1693350600000	0.00231700	0.00231700	0.00231700	0.00231700	27000.00000000	1693350899999	62.55900000	1	0.00000000	0.00000000	0
1693350900000	0.00231000	0.00231000	0.00231000	0.00231000	24321.00000000	1693351199999	56.18151000	1	0.00000000	0.00000000	0
1693351200000	0.00231000	0.00231000	0.00231000	0.00231000	0.00000000	1693351499999	0.00000000	0	0.00000000	0.00000000	0
1693351500000	0.00231000	0.00231000	0.00231000	0.00231000	0.00000000	1693351799999	0.00000000	0	0.00000000	0.00000000	0
1693351800000	0.00231000	0.00231000	0.00231000	0.00231000	0.00000000	1693352099999	0.00000000	0	0.00000000	0.00000000	0
1693352100000	0.00231000	0.00231000	0.00231000	0.00231000	0.00000000	1693352399999	0.00000000	0	0.00000000	0.00000000	0
1693352400000	0.00231000	0.00231000	0.00231000	0.00231000	0.00000000	1693352699999	0.00000000	0	0.00000000	0.00000000	0
1693352700000	0.00231000	0.00231000	0.00231000	0.00231000	0.00000000	1693352999999	0.00000000	0	0.00000000	0.00000000	0
1693353000000	0.00231000	0.00231400	0.00231000	0.00231400	11652.00000000	1693353299999	26.94334400	2	6806.00000000	15.74908400	0
1693353300000	0.00231400	0.00231400	0.00231400	0.00231400	0.00000000	1693353599999	0.00000000	0	0.00000000	0.00000000	0
